# Supplementary material for: Comparative Digital Gene Expression Analysis of the Arabidopsis Response to Volatiles Emitted by Bacillus amyloliquefaciens
Source: PLoS One. 2016 Aug 11;11(8):e0158621. doi: 10.1371/journal.pone.0158621 (PMC4981348; doi:10.1371/journal.pone.0158621)
Supplement: S1 File — (XLS) [file pone.0158621.s001.xls]

## Sheet: Distinct Clean Tags
E01			E02
name	number		name	number
[2,5]	1130024		[2,5]	1238263
[6,10]	128298		[6,10]	139703
[11,20]	54864		[11,20]	53933
[21,50]	27236		[21,50]	20292
[51,100]	7058		[51,100]	3280
>100	4041		>100	1043
Total	1351521		Total	1456514
E03			E04
name	number		name	number
[2,5]	1200225		[2,5]	1270686
[6,10]	130113		[6,10]	139114
[11,20]	52641		[11,20]	52980
[21,50]	22299		[21,50]	20528
[51,100]	4299		[51,100]	3684
>100	1748		>100	1270
Total	1411325		Total	1488262
E05			E07
name	number		name	number
[2,5]	1294198		[2,5]	1249285
[6,10]	129450		[6,10]	128729
[11,20]	51496		[11,20]	53754
[21,50]	23519		[21,50]	28896
[51,100]	5550		[51,100]	8712
[>100]	3274		[>100]	6073
E06			E08
name	number		name	number
[2,5]	1415294		[2,5]	1204849
[6,10]	147618		[6,10]	115936
[11,20]	56623		[11,20]	42312
[21,50]	23939		[21,50]	17395
[51,100]	5269		[51,100]	3998
[>100]	2616		[>100]	4603

## Sheet: Total Clean Tags
E01			E02
name	number		name	number
[2,5]	1170658		[2,5]	1274332
[6,10]	137712		[6,10]	148487
[11,20]	60753		[11,20]	60002
[21,50]	30970		[21,50]	25073
[51,100]	8198		[51,100]	4917
>100	5172		>100	1798
Total	1413463		Total	1514609
E03			E04
name	number		name	number
[2,5]	1243764		[2,5]	1310043
[6,10]	139425		[6,10]	148579
[11,20]	58275		[11,20]	59154
[21,50]	25935		[21,50]	25188
[51,100]	5379		[51,100]	5280
>100	2318		>100	1920
Total	1475096		Total	1550164
E05			E07
name	number		name	number
[2,5]	3335854		[2,5]	3218557
[6,10]	954156		[6,10]	950786
[11,20]	731707		[11,20]	768005
[21,50]	711789		[21,50]	892259
[51,100]	379366		[51,100]	606117
[100]	697905		[>100]	1420679
E06			E08
name	number		name	number
[2,5]	3675156		[2,5]	3075725
[6,10]	1086626		[6,10]	852242
[11,20]	803154		[11,20]	599681
[21,50]	718387		[21,50]	523885
[51,100]	358911		[51,100]	277479
[>100]	534846		[>100]	1655857
