# Supplementary material for: Comparative Digital Gene Expression Analysis of the Arabidopsis Response to Volatiles Emitted by Bacillus amyloliquefaciens
Source: PLoS One. 2016 Aug 11;11(8):e0158621. doi: 10.1371/journal.pone.0158621 (PMC4981348; doi:10.1371/journal.pone.0158621)
Supplement: S2 File — (XLSX) [file pone.0158621.s002.xlsx]

## Sheet: E05vsE07 E06VSE08
E05_vs_E07	#	ID	gene	FDR	log2FC	regulated	nr_annotation		E06_vs_E08	#	ID	gene	FDR	log2FC	regulated	nr_annotation
1、Photosynthesis - antenna proteins	1	AT1G15820	LHCB6	0	2.85334	up	light harvesting complex photosystem II subunit 6 [Arabidopsis thaliana]		1、Oxidative phosphorylation	1	AT2G07671	H+-transporting two-sector ATPase, C subunit family protein	5.10703e-15	2.04298	up	ATPase subunit 9 [Arabidopsis thaliana]
	2	AT1G29910	CAB2	0	3.52882	up	chlorophyll A/B binding protein 3 [Arabidopsis thaliana]			2	AT2G07687	cytochrome c oxidase subunit 3 (EC:1.9.3.1)	3.00671e-12	3.81899	up	cytochrome c oxidase subunit 3 [Arabidopsis thaliana]
	3	AT1G29920	CAB2	0	5.78699	up	chlorophyll A/B binding protein 3 [Arabidopsis thaliana]			3	AT2G07698	ATP synthase alpha chain, mitochondrial, putative	0.00476747	1.45234	up	ATPase, F1 complex, alpha subunit protein [Arabidopsis thaliana]
	4	AT1G29930	CAB1	9.84e-05	1.25161	up	chlorophyll a-b binding protein 1 [Arabidopsis thaliana]			4	AT2G07727	cytochrome b (MTCYB) (COB) (CYTB)	0.00984317	1.67985	up	apocytochrome B [Arabidopsis thaliana]
	5	AT1G61520	LHCA3	0	2.44891	up	PSI type III chlorophyll a/b-binding protein [Arabidopsis thaliana]			5	AT2G46860	AtPPa3	5.72222e-08	1.93461	up	pyrophosphorylase 3 [Arabidopsis thaliana]
	6	AT2G05070	LHCB2.2	0	4.90151	up	photosystem II light harvesting complex protein 2.2 [Arabidopsis thaliana]			6	ATCG00120	atpA	2.48932e-09	2.89795	up	ATP synthase CF1 alpha subunit [Arabidopsis thaliana]
	7	AT2G05100	LHCB2.1	0	5.25801	up	photosystem II light harvesting complex protein 2.1 [Arabidopsis thaliana]			7	ATCG00130	atpF	3.92084e-07	3.51552	up	ATP synthase CF0 B subunit [Arabidopsis thaliana]
	8	AT2G34420	LHB1B2	0	3.44422	up	photosystem II light harvesting complex protein B1B2 [Arabidopsis thaliana]			8	ATCG00140	atpH	0.000123207	2.79461	up	ATP synthase CF0 C subunit [Arabidopsis thaliana]
	9	AT2G34430	LHB1B1	2.63e-11	1.62951	up	light-harvesting chlorophyll protein complex II subunit B1 [Arabidopsis thaliana]			9	ATCG00480	atpB	7.71539e-06	1.26327	up	ATP synthase CF1 beta subunit [Arabidopsis thaliana]
	10	AT3G08940	LHCB4.2 (light harvesting complex PSII)	0	3.19546	up	light harvesting complex photosystem II interacting protein Lhcb4.2 [Arabidopsis thaliana]			10	ATCG01050	ndhD	1.14261e-07	3.86774	up	NADH dehydrogenase ND4 [Arabidopsis thaliana]
	11	AT3G27690	LHCB2.3	0	4.2198	up	photosystem II light harvesting complex protein 2.3 [Arabidopsis thaliana]			11	ATMG00060	nad5	2.52065e-12	2.98123	up	nad5 [Arabidopsis thaliana]
	12	AT3G47470	LHCA4	0	3.37752	up	chlorophyll a-b binding protein 4 [Arabidopsis thaliana]			12	ATMG00070	nad9	0.00429165	1.58793	up	NADH dehydrogenase subunit 9 [Arabidopsis thaliana]
	13	AT3G54890	Lhca1-2	0	2.74639	up	light-harvesting complex I chlorophyll a/b binding protein 1 [Arabidopsis thaliana]			13	ATMG00160	cox2	1.35218e-05	1.98363	up	cytochrome c oxidase subunit 2 [Arabidopsis thaliana]
	14	AT3G61470	LHCA2	2.96e-07	1.36969	up	photosystem I light harvesting complex protein [Arabidopsis thaliana]			14	ATMG00270	nad6	2.46813e-08	3.66006	up	NADH dehydrogenase subunit 6 [Arabidopsis thaliana]
	15	AT4G10340	LHCB5	0	2.05562	up	chlorophyll a-b binding protein CP26 [Arabidopsis thaliana]			15	ATMG00410	atp6-1	5.86873e-05	3.00458	up	ATPase subunit 6 [Arabidopsis thaliana]
	16	AT5G01530	chlorophyll A-B binding protein CP29 (LHCB4)	0.00191126	1.07761	up	chlorophyll a-b binding protein CP29.1 [Arabidopsis thaliana]			16	ATMG00510	nad7	0	2.51933	up	NADH dehydrogenase subunit 7 [Arabidopsis thaliana]
	17	AT5G54270	LHCB3	0	4.05666	up	light-harvesting chlorophyll B-binding protein 3 [Arabidopsis thaliana]			17	ATMG00513	nad5	4.4853e-14	2.42331	up	NADH dehydrogenase subunit 5 [Arabidopsis thaliana]
										18	ATMG00580	nad4	3.33067e-16	2.16749	up	NADH dehydrogenase subunit 4 [Arabidopsis thaliana]
										19	ATMG00730	cytochrome c oxidase subunit 3 (EC:1.9.3.1)	7.51319e-05	2.05218	up	cytochrome c oxidase subunit 3 [Arabidopsis thaliana]
										20	ATMG01080	H+-transporting two-sector ATPase, C subunit family protein	6.10623e-14	2.26771	up	ATPase subunit 9 [Arabidopsis thaliana]
										21	ATMG01170	atp6-2	0.000725187	1.64167	up	ATPase subunit 6 [Arabidopsis thaliana]
										22	ATMG01360	cox1	3.32814e-08	1.42125	up	cytochrome c oxidase subunit 1 [Arabidopsis thaliana]
2、 Circadian rhythm - plant	#	ID	gene	FDR	log2FC	regulated	nr_annotation
	6	AT5G13930	TT4	1.49e-09	-1.81799	down	chalcone synthase [Arabidopsis thaliana]		2、Photosynthesis	1	ATCG00020	psbA	0	4.39735	up	photosystem II protein D1 [Arabidopsis thaliana]
	7	AT5G15840	CO	9.17e-13	-3.38109	down	zinc finger protein CONSTANS [Arabidopsis thaliana]			2	ATCG00120	atpA	2.48932e-09	2.89795	up	ATP synthase CF1 alpha subunit [Arabidopsis thaliana]
	1	AT1G22770	GI	0	5.26876	up	gigantea protein (GI) [Arabidopsis thaliana]			3	ATCG00130	atpF	3.92084e-07	3.51552	up	ATP synthase CF0 B subunit [Arabidopsis thaliana]
	2	AT1G68050	FKF1	0	3.74627	up	flavin-binding, kelch repeat, f box 1 [Arabidopsis thaliana]			4	ATCG00140	atpH	0.000123207	2.79461	up	ATP synthase CF0 C subunit [Arabidopsis thaliana]
	3	AT2G46790	APRR9	1.33e-11	3.98991	up	two-component response regulator-like APRR9 [Arabidopsis thaliana]			5	ATCG00270	psbD	1.33227e-15	3.47981	up	photosystem II protein D2 [Arabidopsis thaliana]
	4	AT2G46830	CCA1	1.43e-05	2.65749	up	protein CCA1 [Arabidopsis thaliana]			6	ATCG00280	psbC	0	3.49885	up	photosystem II 44 kDa protein [Arabidopsis thaliana]
	5	AT5G02810	PRR7	0	3.87333	up	pseudo-response regulator 7 [Arabidopsis thaliana]			7	ATCG00340	psaB	0	3.08343	up	photosystem I P700 chlorophyll a apoprotein A2 [Arabidopsis thaliana]
	8	AT5G24470	APRR5	0	3.65686	up	pseudo-response regulator 5 [Arabidopsis thaliana]			8	ATCG00350	psaA	0	3.63135	up	photosystem I P700 chlorophyll a apoprotein A1 [Arabidopsis thaliana]
	9	AT5G60100	APRR3	0	2.37326	up	pseudo-response regulator 3 [Arabidopsis thaliana]			9	ATCG00480	atpB	7.71539e-06	1.26327	up	ATP synthase CF1 beta subunit [Arabidopsis thaliana]
										10	ATCG00540	petA	0.000222882	2.51423	up	cytochrome f [Arabidopsis thaliana]
										11	ATCG00580	psbE	0.000374326	3.71838	up	photosystem II protein V [Arabidopsis thaliana]
										12	ATCG00680	psbB	0	3.92298	up	photosystem II 47 kDa protein [Arabidopsis thaliana]
3、Photosynthesis	#	ID	gene	FDR	log2FC	regulated	nr_annotation			13	ATCG00720	petB	6.56818e-09	4.016	up	cytochrome b6 [Arabidopsis thaliana]
	1	AT1G03130	PSAD-2	0	3.18227	up	photosystem I reaction center subunit D-2 [Arabidopsis thaliana]			14	ATCG00730	petD	0.000286847	3.35801	up	cytochrome b6/f complex subunit IV [Arabidopsis thaliana]
	2	AT1G06680	PSBP-2	4.4e-07	1.36011	up	photosystem II subunit P-1 [Arabidopsis thaliana]
	3	AT1G08380	PSAO	6.69e-14	1.78018	up	photosystem I subunit O [Arabidopsis thaliana]
	4	AT1G20020	FNR2	0.000661413	1.06527	up	ferredoxin--NADP reductase, leaf isozyme 2 [Arabidopsis thaliana]
	5	AT1G31330	PSAF	2.26e-09	1.50771	up	photosystem I subunit F [Arabidopsis thaliana]
	6	AT1G52230	PSAH2	3.28e-08	1.39289	up	photosystem I reaction center subunit H-2 [Arabidopsis thaliana]		3、Phenylpropanoid biosynthesis	#	ID	gene	FDR	log2FC	regulated	nr_annotation
	7	AT1G55670	PSAG	0.00125428	1.06437	up	photosystem I subunit G [Arabidopsis thaliana]			4	AT3G50740	UGT72E1 (UDP-glucosyl transferase 72E1)	0	-1.06208	down	UDP-glucosyl transferase 72E1 [Arabidopsis thaliana]
	8	AT1G67740	PSBY	1.83e-08	1.41724	up	photosystem II core complex protein psbY [Arabidopsis thaliana]			6	AT4G33420	peroxidase, putative	0	-1.27405	down	probable peroxidase [Arabidopsis thaliana]
	9	AT2G20260	PSAE-2	0.00148062	1.00948	up	photosystem I subunit E-2 [Arabidopsis thaliana]			1	AT1G34510	peroxidase, putative	8.23074e-08	1.13741	up	peroxidase 8 [Arabidopsis thaliana]
	10	AT2G30570	PSBW	2.35e-09	1.49599	up	photosystem II reaction center W protein [Arabidopsis thaliana]			2	AT1G49570	peroxidase, putative	2.22045e-16	1.01976	up	peroxidase [Arabidopsis thaliana]
	11	AT4G02770	PSAD-1	2.22e-16	1.91936	up	photosystem I subunit D-1 [Arabidopsis thaliana]			3	AT3G49120	PRXCB	0	1.2948	up	peroxidase 34 [Arabidopsis thaliana]
	12	AT4G05180	PSBQ-2	5.55e-11	1.60564	up	photosystem II subunit Q-2 [Arabidopsis thaliana]			5	AT4G08780	peroxidase, putative	2.22045e-16	1.70553	up	peroxidase 38 [Arabidopsis thaliana]
	13	AT4G12800	PSAL	2.19e-08	1.4464	up	photosystem I subunit L [Arabidopsis thaliana]			7	AT5G05340	peroxidase, putative	5.77631e-10	1.546	up	peroxidase 52 [Arabidopsis thaliana]
	14	AT4G28750	PSAE-1	2.17e-07	1.35477	up	photosystem I reaction center subunit E [Arabidopsis thaliana]			8	AT5G19880	peroxidase, putative	2.22045e-16	2.13661	up	peroxidase [Arabidopsis thaliana]
	15	AT5G64040	PSAN	1.06e-09	1.51048	up	photosystem I reaction center subunit N [Arabidopsis thaliana]			9	AT5G22410	peroxidase, putative	6.66134e-14	1.37587	up	peroxidase 60 [Arabidopsis thaliana]
										10	AT5G47000	peroxidase, putative	1.29992e-06	2.29886	up	peroxidase 65 [Arabidopsis thaliana]
										11	AT5G64110	peroxidase, putative	2.20888e-09	1.53892	up	peroxidase 70 [Arabidopsis thaliana]
									4、Phenylalanine metabolism	#	ID	gene	FDR	log2FC	regulated	nr_annotation
										5	AT4G33420	peroxidase, putative	0	-1.27405	down	probable peroxidase [Arabidopsis thaliana]
										1	AT1G34510	peroxidase, putative	8.23074e-08	1.13741	up	peroxidase 8 [Arabidopsis thaliana]
										2	AT1G49570	peroxidase, putative	2.22045e-16	1.01976	up	peroxidase [Arabidopsis thaliana]
										3	AT3G49120	PRXCB	0	1.2948	up	peroxidase 34 [Arabidopsis thaliana]
										4	AT4G08780	peroxidase, putative	2.22045e-16	1.70553	up	peroxidase 38 [Arabidopsis thaliana]
										6	AT5G05340	peroxidase, putative	5.77631e-10	1.546	up	peroxidase 52 [Arabidopsis thaliana]
										7	AT5G19880	peroxidase, putative	2.22045e-16	2.13661	up	peroxidase [Arabidopsis thaliana]
										8	AT5G22410	peroxidase, putative	6.66134e-14	1.37587	up	peroxidase 60 [Arabidopsis thaliana]
										9	AT5G47000	peroxidase, putative	1.29992e-06	2.29886	up	peroxidase 65 [Arabidopsis thaliana]
										10	AT5G64110	peroxidase, putative	2.20888e-09	1.53892	up	peroxidase 70 [Arabidopsis thaliana]

## Sheet: E01vsE03 E02vsE04
E01_vs_E03	#	ID	gene	FDR	log2FC	regulated	nr_annotation		E02_vs_E04	#	ID	gene	FDR	log2FC	regulated	nr_annotation
1、Photosynthesis - antenna proteins	1	AT1G15820	LHCB6	0	-3.63533	down	light harvesting complex photosystem II subunit 6 [Arabidopsis thaliana]		1、Photosynthesis - antenna proteins	1	AT1G15820	LHCB6	7.20535e-14	-1.73456	down	light harvesting complex photosystem II subunit 6 [Arabidopsis thaliana]
	2	AT1G29910	CAB2	0	-4.76022	down	chlorophyll A/B binding protein 3 [Arabidopsis thaliana]			2	AT1G29910	CAB2	3.20108e-11	-1.86539	down	chlorophyll A/B binding protein 3 [Arabidopsis thaliana]
	3	AT1G29920	CAB2	0	-7.59937	down	chlorophyll A/B binding protein 3 [Arabidopsis thaliana]			3	AT1G29920	CAB2	1.03713e-09	-2.1655	down	chlorophyll A/B binding protein 3 [Arabidopsis thaliana]
	4	AT1G29930	CAB1	0.00442048	-1.31047	down	chlorophyll a-b binding protein 1 [Arabidopsis thaliana]			4	AT1G61520	LHCA3	0	-2.02003	down	PSI type III chlorophyll a/b-binding protein [Arabidopsis thaliana]
	5	AT1G61520	LHCA3	0	-2.83144	down	PSI type III chlorophyll a/b-binding protein [Arabidopsis thaliana]			5	AT2G05070	LHCB2.2	0	-4.80683	down	photosystem II light harvesting complex protein 2.2 [Arabidopsis thaliana]
	6	AT2G05070	LHCB2.2	0	-8.35237	down	photosystem II light harvesting complex protein 2.2 [Arabidopsis thaliana]			6	AT2G05100	LHCB2.1	0	-4.58689	down	photosystem II light harvesting complex protein 2.1 [Arabidopsis thaliana]
	7	AT2G05100	LHCB2.1	0	-7.41171	down	photosystem II light harvesting complex protein 2.1 [Arabidopsis thaliana]			7	AT2G34420	LHB1B2	0	-4.07452	down	photosystem II light harvesting complex protein B1B2 [Arabidopsis thaliana]
	8	AT2G34420	LHB1B2	0	-4.20421	down	photosystem II light harvesting complex protein B1B2 [Arabidopsis thaliana]			8	AT3G08940	LHCB4.2 (light harvesting complex PSII)	1.09146e-07	-1.39713	down	light harvesting complex photosystem II interacting protein Lhcb4.2 [Arabidopsis thaliana]
	9	AT2G34430	LHB1B1	1.11022e-16	-2.31644	down	light-harvesting chlorophyll protein complex II subunit B1 [Arabidopsis thaliana]			9	AT3G47470	LHCA4	0	-3.0117	down	chlorophyll a-b binding protein 4 [Arabidopsis thaliana]
	11	AT3G08940	LHCB4.2 (light harvesting complex PSII)	0	-3.32309	down	light harvesting complex photosystem II interacting protein Lhcb4.2 [Arabidopsis thaliana]			10	AT3G54890	Lhca1-2	6.32766e-11	-1.43559	down	light-harvesting complex I chlorophyll a/b binding protein 1 [Arabidopsis thaliana]
	12	AT3G27690	LHCB2.3	0	-6.52425	down	hypothetical protein CARUB_v10017751mg [Capsella rubella]			11	AT4G10340	LHCB5	5.19726e-06	-1.05346	down	chlorophyll a-b binding protein CP26 [Arabidopsis thaliana]
	13	AT3G47470	LHCA4	0	-4.40344	down	chlorophyll a-b binding protein 4 [Arabidopsis thaliana]			12	AT5G54270	LHCB3	0	-3.77043	down	light-harvesting chlorophyll B-binding protein 3 [Arabidopsis thaliana]
	14	AT3G54890	Lhca1-2	0	-3.82542	down	light-harvesting complex I chlorophyll a/b binding protein 1 [Arabidopsis thaliana]
	15	AT4G10340	LHCB5	8.88178e-16	-2.28799	down	chlorophyll a-b binding protein CP26 [Arabidopsis thaliana]
	16	AT5G01530	chlorophyll A-B binding protein CP29 (LHCB4)	0.00479605	-1.23355	down	chlorophyll a-b binding protein CP29.1 [Arabidopsis thaliana]
	17	AT5G54270	LHCB3	0	-5.96882	down	light-harvesting chlorophyll B-binding protein 3 [Arabidopsis thaliana]		2、Phenylalanine metabolism	#	ID	gene	FDR	log2FC	regulated	nr_annotation
	10	AT2G40100	LHCB4.3 (light harvesting complex PSII)	6.99315e-08	1.90847	up	light harvesting complex photosystem II [Arabidopsis thaliana]			1	AT1G06570	PDS1	1.62057e-07	-1.19608	down	4-hydroxyphenylpyruvate dioxygenase [Arabidopsis thaliana]
										9	AT4G33420	peroxidase, putative	1.53455e-12	-1.38366	down	peroxidase ATP17a like protein [Arabidopsis thaliana]
										12	AT5G53970	aminotransferase, putative (EC:2.6.1.5)	0.00170248	-1.06062	down	tyrosine aminotransferase [Arabidopsis thaliana]
2、Glucosinolate biosynthesis	#	ID	gene	FDR	log2FC	regulated	nr_annotation			2	AT1G14540	anionic peroxidase, putative	1.78639e-09	2.08529	up	peroxidase 4 [Arabidopsis thaliana]
	1	AT1G16400	CYP79F2	0	-3.51317	down	Hexahomomethionine N-hydroxylase [Arabidopsis thaliana]			3	AT1G30870	cationic peroxidase, putative	4.39648e-14	1.70897	up	peroxidase 7 [Arabidopsis thaliana]
	2	AT1G16410	CYP79F1 (CYTOCHROME P450 79F1)	0	-3.02279	down	dihomomethionine N-hydroxylase [Arabidopsis thaliana]			4	AT2G18150	peroxidase, putative	4.59631e-11	1.35049	up	peroxidase 15 [Arabidopsis thaliana]
	3	AT1G24100	UGT74B1 (UDP-glucosyl transferase 74B1)	3.32464e-08	-1.69673	down	UDP-glucosyl transferase 74B1 [Arabidopsis thaliana]			5	AT2G38390	peroxidase, putative	0	1.71814	up	peroxidase 23 [Arabidopsis thaliana]
	4	AT1G74100	SOT16	2.91086e-09	-1.8291	down	sulfotransferase 16 [Arabidopsis thaliana]			6	AT3G49960	peroxidase, putative	0.000124741	1.37338	up	peroxidase 35 [Arabidopsis thaliana]
	5	AT2G20610	SUR1	1.20233e-06	-1.52022	down	S-alkyl-thiohydroximate lyase SUR1 [Arabidopsis thaliana]			7	AT4G08780	peroxidase, putative	0.00016311	1.13979	up	peroxidase 38 [Arabidopsis thaliana]
	6	AT3G19710	BCAT4	1.68476e-12	-2.02506	down	branched-chain aminotransferase4 [Arabidopsis thaliana]			8	AT4G26010	peroxidase, putative	3.11829e-10	1.56371	up	peroxidase 44 [Arabidopsis thaliana]
	7	AT3G49680	BCAT3	0.000944422	-1.18974	down	branched-chain-amino-acid aminotransferase 3 [Arabidopsis thaliana]			10	AT5G19890	peroxidase, putative	0.00317456	1.10413	up	peroxidase 59 [Arabidopsis thaliana]
	8	AT4G13770	CYP83A1 (CYTOCHROME P450 83A1)	4.21951e-12	-1.98102	down	cytochrome P450 83A1 [Arabidopsis thaliana]			11	AT5G39580	peroxidase, putative	3.05311e-14	2.09257	up	peroxidase 62 [Arabidopsis thaliana]
	9	AT4G31500	CYP83B1 (CYTOCHROME P450 MONOOXYGENASE 83B1)	8.66961e-06	-1.42232	down	cytochrome P450 83B1 [Arabidopsis thaliana]			13	AT5G67400	peroxidase 73 (PER73) (P73) (PRXR11)	0	2.5847	up	peroxidase 73 [Arabidopsis thaliana]
	10	AT4G39950	CYP79B2	1.71909e-08	-1.85359	down	tryptophan N-monooxygenase 1 [Arabidopsis thaliana]
	11	AT5G23010	MAM1	6.74554e-06	-1.43866	down	methylthioalkylmalate synthase 1 [Arabidopsis thaliana]
	12	AT5G23020	IMS2	8.88178e-16	-2.65022	down	methylthioalkylmalate synthase 3 [Arabidopsis thaliana]		5、Circadian rhythm - plant	#	ID	gene	FDR	log2FC	regulated	nr_annotation
										1	AT1G01060	LHY	1.58328e-09	-1.49988	down	myb-related putative transcription factor [Arabidopsis thaliana]
										2	AT1G22770	GI	0	-6.36151	down	gigantea protein (GI) [Arabidopsis thaliana]
3、Circadian rhythm - plant	#	ID	gene	FDR	log2FC	regulated	nr_annotation			4	AT2G46790	APRR9	0	-5.59156	down	two-component response regulator-like APRR9 [Arabidopsis thaliana]
	1	AT1G01060	LHY	2.22045e-16	-2.43328	down	myb-related putative transcription factor [Arabidopsis thaliana]			5	AT2G46830	CCA1	0	-3.30245	down	protein CCA1 [Arabidopsis thaliana]
	2	AT1G22770	GI	0	-5.32	down	gigantea protein (GI) [Arabidopsis thaliana]			6	AT5G02810	PRR7	0	-4.90242	down	pseudo-response regulator 7 [Arabidopsis thaliana]
	4	AT2G46790	APRR9	0	-6.93958	down	two-component response regulator-like APRR9 [Arabidopsis thaliana]			3	AT2G25930	ELF3	1.90489e-08	1.25558	up	protein EARLY FLOWERING 3 [Arabidopsis thaliana]
	5	AT2G46830	CCA1	0	-4.94268	down	protein CCA1 [Arabidopsis thaliana]			7	AT5G61380	TOC1	3.55774e-07	1.19419	up	two-component response regulator-like APRR1 [Arabidopsis thaliana]
	6	AT5G02810	PRR7	0	-5.93791	down	pseudo-response regulator 7 [Arabidopsis thaliana]
	3	AT2G25930	ELF3	0	2.93678	up	protein EARLY FLOWERING 3 [Arabidopsis thaliana]
	7	AT5G15840	CO	1.99185e-12	4.4233	up	zinc finger protein CONSTANS [Arabidopsis thaliana]
	8	AT5G24470	APRR5	0.00259085	2.04806	up	pseudo-response regulator 5 [Arabidopsis thaliana]
	9	AT5G60100	APRR3	0.00281389	2.94364	up	pseudo-response regulator 3 [Arabidopsis thaliana]		3、Stilbenoid, diarylheptanoid and gingerol biosynthesis	#	ID	gene	FDR	log2FC	regulated	nr_annotation
	10	AT5G61380	TOC1	6.3104e-12	2.21497	up	two-component response regulator-like APRR1 [Arabidopsis thaliana]			1	AT1G01190	CYP78A8	1.07581e-13	-1.58633	down	cytochrome P450, family 78, subfamily A, polypeptide 8 [Arabidopsis thaliana]
										4	AT3G26290	CYP71B26	0	-3.0645	down	cytochrome P450 71B26 [Arabidopsis thaliana]
										8	AT4G13310	CYP71A20	1.31657e-07	-1.76771	down	cytochrome P450 71A20 [Arabidopsis thaliana]
4、Photosynthesis	1	AT1G03130	PSAD-2	0	-3.27379	down	photosystem I reaction center subunit D-2 [Arabidopsis thaliana]			9	AT5G25120	CYP71B11	1.91143e-05	-1.52855	down	cytochrome P450 71B11 [Arabidopsis thaliana]
	2	AT1G06680	PSBP-2	0.00100748	-1.29627	down	photosystem II subunit P-1 [Arabidopsis thaliana]			10	AT5G25140	CYP71B13	2.30568e-07	-1.73477	down	cytochrome P450 71B13 [Arabidopsis thaliana]
	3	AT1G08380	PSAO	1.13798e-13	-2.12109	down	photosystem I subunit O [Arabidopsis thaliana]			2	AT1G01600	CYP86A4	1.51974e-05	1.34955	up	cytochrome P450, family 86, subfamily A, polypeptide 4 [Arabidopsis thaliana]
	4	AT1G10960	ATFD1	1.24902e-09	-1.78154	down	ferredoxin 1 [Arabidopsis thaliana]			3	AT2G30750	CYP71A12 (cytochrome P450, family 71, subfamily A, polypeptide 12)	0	2.10626	up	cytochrome P450 71A12 [Arabidopsis thaliana]
	5	AT1G30380	PSAK	2.88139e-06	-1.51931	down	photosystem I reaction center subunit psaK [Arabidopsis thaliana]			5	AT3G26830	PAD3	0	2.01142	up	bifunctional dihydrocamalexate synthase/camalexin synthase [Arabidopsis thaliana]
	6	AT1G31330	PSAF	2.20048e-10	-1.87888	down	photosystem I subunit F [Arabidopsis thaliana]			6	AT3G48360	BT2	9.26691e-07	1.21502	up	TAC1-mediated telomerase activation pathway protein BT2 [Arabidopsis thaliana]
	7	AT1G44575	NPQ4	1.07921e-05	-1.46612	down	photosystem II subunit S [Arabidopsis thaliana]			7	AT3G52970	CYP76G1	1.15603e-11	3.96667	up	cytochrome P450, family 76, subfamily G, polypeptide 1 [Arabidopsis thaliana]
	8	AT1G52230	PSAH2	5.55112e-16	-2.2697	down	photosystem I reaction center subunit H-2 [Arabidopsis thaliana]			11	AT5G57220	CYP81F2	1.46806e-11	1.6423	up	cytochrome P450, family 81, subfamily F, polypeptide 2 [Arabidopsis thaliana]
	9	AT1G67740	PSBY	3.48488e-12	-1.99733	down	photosystem II core complex protein psbY [Arabidopsis thaliana]
	10	AT2G30570	PSBW	1.56504e-05	-1.44028	down	photosystem II reaction center W protein [Arabidopsis thaliana]		4、Limonene and pinene degradation	#	ID	gene	FDR	log2FC	regulated	nr_annotation
	11	AT4G02770	PSAD-1	2.9865e-14	-2.16511	down	photosystem I subunit D-1 [Arabidopsis thaliana]			1	AT1G01190	CYP78A8	1.07581e-13	-1.58633	down	cytochrome P450, family 78, subfamily A, polypeptide 8 [Arabidopsis thaliana]
	12	AT4G05180	PSBQ-2	2.02368e-05	-1.44022	down	photosystem II subunit Q-2 [Arabidopsis thaliana]			4	AT3G26290	CYP71B26	0	-3.0645	down	cytochrome P450 71B26 [Arabidopsis thaliana]
	13	AT4G09650	ATPD	0.00492262	-1.1602	down	putative H+-transporting ATP synthase [Arabidopsis thaliana]			8	AT4G13310	CYP71A20	1.31657e-07	-1.76771	down	cytochrome P450 71A20 [Arabidopsis thaliana]
	14	AT4G12800	PSAL	2.75632e-07	-1.63668	down	photosystem I subunit L [Arabidopsis thaliana]			9	AT5G25120	CYP71B11	1.91143e-05	-1.52855	down	cytochrome P450 71B11 [Arabidopsis thaliana]
	15	AT4G28750	PSAE-1	6.06186e-08	-1.66423	down	photosystem I reaction center subunit E [Arabidopsis thaliana]			10	AT5G25140	CYP71B13	2.30568e-07	-1.73477	down	cytochrome P450 71B13 [Arabidopsis thaliana]
	16	AT5G64040	PSAN	1.22172e-05	-1.4497	down	photosystem I reaction center subunit N [Arabidopsis thaliana]			2	AT1G01600	CYP86A4	1.51974e-05	1.34955	up	cytochrome P450, family 86, subfamily A, polypeptide 4 [Arabidopsis thaliana]
	17	ATCG00280	psbC	0.000586353	-1.25999	down	photosystem II 44 kDa protein [Arabidopsis thaliana]			3	AT2G30750	CYP71A12 (cytochrome P450, family 71, subfamily A, polypeptide 12)	0	2.10626	up	cytochrome P450 71A12 [Arabidopsis thaliana]
										5	AT3G26830	PAD3	0	2.01142	up	bifunctional dihydrocamalexate synthase/camalexin synthase [Arabidopsis thaliana]
5、Porphyrin and chlorophyll metabolism	#	ID	gene	FDR	log2FC	regulated	nr_annotation			6	AT3G48360	BT2	9.26691e-07	1.21502	up	TAC1-mediated telomerase activation pathway protein BT2 [Arabidopsis thaliana]
	1	AT1G03630	POR_C	0.00237364	-1.14612	down	protochlorophyllide reductase C [Arabidopsis thaliana]			7	AT3G52970	CYP76G1	1.15603e-11	3.96667	up	cytochrome P450, family 76, subfamily G, polypeptide 1 [Arabidopsis thaliana]
	3	AT1G44446	CH1	0	-3.16467	down	chlorophyllide a oxygenase [Arabidopsis thaliana]			11	AT5G57220	CYP81F2	1.46806e-11	1.6423	up	cytochrome P450, family 81, subfamily F, polypeptide 2 [Arabidopsis thaliana]
	4	AT1G58290	HEMA1	0.0024596	-1.16297	down	glutamyl-tRNA reductase 1 [Arabidopsis thaliana]
	7	AT3G56940	CRD1	3.86358e-14	-2.15564	down	magnesium-protoporphyrin IX monomethyl ester [oxidative] cyclase [Arabidopsis thaliana]		6、Phenylpropanoid biosynthesis	#	ID	gene	FDR	log2FC	regulated	nr_annotation
	10	AT5G13630	GUN5	0	-2.61465	down	magnesium chelatase subunit H [Arabidopsis thaliana]			6	AT3G50740	UGT72E1 (UDP-glucosyl transferase 72E1)	3.36686e-11	-1.29202	down	UDP-glucosyl transferase 72E1 [Arabidopsis thaliana]
	11	AT5G54190	PORB	2.14162e-13	-2.70056	down	protochlorophyllide reductase A [Arabidopsis thaliana]			9	AT4G33420	peroxidase, putative	1.53455e-12	-1.38366	down	peroxidase ATP17a like protein [Arabidopsis thaliana]
	2	AT1G09940	HEMA2	9.81207e-06	1.58956	up	glutamyl-tRNA reductase 2 [Arabidopsis thaliana]			10	AT4G36220	FAH1	2.13163e-14	-1.77006	down	ferulic acid 5-hydroxylase 1 [Arabidopsis thaliana]
	5	AT2G40300	ATFER4	3.0161e-09	2.00292	up	ferritin 4 [Arabidopsis thaliana]			1	AT1G14540	anionic peroxidase, putative	1.78639e-09	2.08529	up	peroxidase 4 [Arabidopsis thaliana]
	6	AT3G56090	ATFER3	0.0032204	1.15165	up	ferritin 3 [Arabidopsis thaliana]			2	AT1G30870	cationic peroxidase, putative	4.39648e-14	1.70897	up	peroxidase 7 [Arabidopsis thaliana]
	8	AT4G13250	short-chain dehydrogenase/reductase (SDR) family protein	1.86264e-05	1.42472	up	probable chlorophyll(ide) b reductase NYC1 [Arabidopsis thaliana]			3	AT2G18150	peroxidase, putative	4.59631e-11	1.35049	up	peroxidase 15 [Arabidopsis thaliana]
	9	AT5G01600	ATFER1	0	2.71163	up	ferretin 1 [Arabidopsis thaliana]			4	AT2G38390	peroxidase, putative	0	1.71814	up	peroxidase 23 [Arabidopsis thaliana]
										5	AT3G49960	peroxidase, putative	0.000124741	1.37338	up	peroxidase 35 [Arabidopsis thaliana]
										7	AT4G08780	peroxidase, putative	0.00016311	1.13979	up	peroxidase 38 [Arabidopsis thaliana]
										8	AT4G26010	peroxidase, putative	3.11829e-10	1.56371	up	peroxidase 44 [Arabidopsis thaliana]
										11	AT5G19890	peroxidase, putative	0.00317456	1.10413	up	peroxidase 59 [Arabidopsis thaliana]
										12	AT5G39580	peroxidase, putative	3.05311e-14	2.09257	up	peroxidase 62 [Arabidopsis thaliana]
										13	AT5G67400	peroxidase 73 (PER73) (P73) (PRXR11)	0	2.5847	up	peroxidase 73 [Arabidopsis thaliana]
