# Supplementary material for: Comparative Digital Gene Expression Analysis of the Arabidopsis Response to Volatiles Emitted by Bacillus amyloliquefaciens
Source: PLoS One. 2016 Aug 11;11(8):e0158621. doi: 10.1371/journal.pone.0158621 (PMC4981348; doi:10.1371/journal.pone.0158621)
Supplement: S3 File — (XLSX) [file pone.0158621.s003.xlsx]

## Sheet: abscisic acid
keywords	gene ID	E01_vs_E03					E02_vs_E04					E05_vs_E07					E06_vs_E08					Annotation
		E01	E03	FDR	Log2FC	regulated	E02	E04	FDR	Log2FC	regulated	E05	E07	FDR	Log2FC	regulated	E06	E08	FDR	Log2FC	regulated	COG_class	COG_class_annotation	GO_annotation	KEGG_annotation	Swissprot_annotation	nr_annotation
abscisic acid	AT1G01060	29.8088	6.46259	2.22045e-16	-2.43328	down	14.186	5.10728	1.58328e-09	-1.49988	down	0.19064	0.477651	--	--	--	0.257603	0.29105	--	--	--	--	--	Molecular Function: DNA binding (GO:0003677);; Molecular Function: chromatin binding (GO:0003682);; Molecular Function: sequence-specific DNA binding transcription factor activity (GO:0003700);; Molecular Function: protein binding (GO:0005515);; Cellular Component: nucleus (GO:0005634);; Biological Process: regulation of transcription, DNA-templated (GO:0006355);; Biological Process: response to …	K12133|0.0|ath:AT1G01060|LHY	Protein LHY GN=LHY OS=Arabidopsis thaliana (Mouse-ear cress) PE=1 SV=2	myb-related putative transcription factor [Arabidopsis thaliana]
abscisic acid	AT1G01250	13.7533	5.61829	0.00348953	-1.48692	down	0	0	--	--	--	4.03679	6.09154	--	--	--	0.440787	0	--	--	--	--	--	Molecular Function: DNA binding (GO:0003677);; Molecular Function: sequence-specific DNA binding transcription factor activity (GO:0003700);; Cellular Component: nucleus (GO:0005634);; Biological Process: regulation of transcription, DNA-templated (GO:0006355);; Biological Process: response to cold (GO:0009409);; Biological Process: response to water deprivation (GO:0009414);; Cellular Component:…	K09286|1e-145|ath:AT1G01250|AP2 domain-containing transcription factor, putative	Ethylene-responsive transcription factor ERF023 GN=ERF023 OS=Arabidopsis thaliana (Mouse-ear cress) PE=2 SV=1	ethylene-responsive transcription factor ERF023 [Arabidopsis thaliana]
abscisic acid	AT1G01300	27.3355	53.5063	--	--	--	32.6348	74.3499	1.60219e-07	1.14992	up	47.3168	30.3625	--	--	--	40.1861	30.9964	--	--	--	--	--	Molecular Function: aspartic-type endopeptidase activity (GO:0004190);; Cellular Component: extracellular region (GO:0005576);; Cellular Component: endoplasmic reticulum (GO:0005783);; Biological Process: proteolysis (GO:0006508);; Biological Process: defense response (GO:0006952);; Biological Process: response to water deprivation (GO:0009414);; Cellular Component: plant-type cell wall (GO:00095…	--	Protein ASPARTIC PROTEASE IN GUARD CELL 1 (Precursor) GN=ASPG1 OS=Arabidopsis thaliana (Mouse-ear cress) PE=1 SV=1	aspartyl protease family protein [Arabidopsis thaliana]
abscisic acid	AT1G01520	9.21133	0.624254	1.28849e-09	-3.63714	down	0.16042	0	--	--	--	0.118929	0.335226	--	--	--	0.107136	0.136177	--	--	--	--	--	Molecular Function: nucleotide binding (GO:0000166);; Biological Process: response to superoxide (GO:0000303);; Molecular Function: DNA binding (GO:0003677);; Molecular Function: chromatin binding (GO:0003682);; Molecular Function: sequence-specific DNA binding transcription factor activity (GO:0003700);; Molecular Function: protein binding (GO:0005515);; Cellular Component: nucleus (GO:0005634);…	--	Transcription factor ASG4 GN=F22L4.18 OS=Arabidopsis thaliana (Mouse-ear cress) PE=2 SV=1	transcription factor ASG4 [Arabidopsis thaliana]
abscisic acid	AT1G01540	29.4935	75.6562	0.00438038	1.11551	up	24.2503	30.3369	--	--	--	90.9243	25.0464	2.04573e-10	-1.59917	down	22.8505	25.4953	--	--	--	[RTKL]	--	Biological Process: activation of MAPKK activity (GO:0000186);; Molecular Function: protein serine/threonine kinase activity (GO:0004674);; Molecular Function: MAP kinase kinase kinase activity (GO:0004709);; Molecular Function: protein tyrosine kinase activity (GO:0004713);; Molecular Function: ATP binding (GO:0005524);; Cellular Component: nucleus (GO:0005634);; Cellular Component: plasma membr…	--	Probable serine/threonine-protein kinase At1g01540 GN=At1g01540 OS=Arabidopsis thaliana (Mouse-ear cress) PE=1 SV=2	putative serine/threonine-protein kinase [Arabidopsis thaliana]
abscisic acid	AT1G01560	0.750669	1.57706	--	--	--	1.21582	5.76426	9.69678e-06	2.12212	up	3.06462	1.97607	--	--	--	0.595449	1.58252	--	--	--	[RTKL]	--	Biological Process: MAPK cascade (GO:0000165);; Biological Process: activation of MAPK activity involved in osmosensory signaling pathway (GO:0000169);; Biological Process: response to superoxide (GO:0000303);; Biological Process: conjugation (GO:0000746);; Biological Process: response to hypoxia (GO:0001666);; Molecular Function: MAP kinase activity (GO:0004707);; Molecular Function: protein tyr…	K04371|0.0|ath:AT1G01560|ATMPK11	Mitogen-activated protein kinase 11 GN=MPK11 OS=Arabidopsis thaliana (Mouse-ear cress) PE=1 SV=1	mitogen-activated protein kinase 11 [Arabidopsis thaliana]
abscisic acid	AT1G01680	1.3302	0.419188	--	--	--	0.86178	6.21145	9.80135e-05	2.58868	up	0	0.100047	--	--	--	0.671458	0.975395	--	--	--	--	--	Cellular Component: ubiquitin ligase complex (GO:0000151);; Biological Process: cell morphogenesis (GO:0000902);; Molecular Function: ubiquitin-protein transferase activity (GO:0004842);; Cellular Component: nucleus (GO:0005634);; Cellular Component: cytosol (GO:0005829);; Cellular Component: plasma membrane (GO:0005886);; Biological Process: protein N-linked glycosylation (GO:0006487);; Biologic…	--	U-box domain-containing protein 54 GN=PUB54 OS=Arabidopsis thaliana (Mouse-ear cress) PE=2 SV=1	U-box domain-containing protein 54 [Arabidopsis thaliana]
abscisic acid	AT1G02820	27.5514	0.4385	0	-5.32568	down	0.676112	1.29952	--	--	--	3.5087	4.08159	--	--	--	0.752563	0.573937	--	--	--	--	--	Biological Process: MAPK cascade (GO:0000165);; Biological Process: response to reactive oxygen species (GO:0000302);; Biological Process: protein targeting to membrane (GO:0006612);; Biological Process: response to cold (GO:0009409);; Cellular Component: chloroplast (GO:0009507);; Biological Process: response to wounding (GO:0009611);; Biological Process: abscisic acid-activated signaling pathwa…	--	Late embryogenesis abundant protein Lea5 GN=LEA5 OS=Citrus sinensis (Sweet orange) PE=2 SV=1	late embryogenesis abundant 3-like protein [Arabidopsis thaliana]
abscisic acid	AT1G03457	2.50252	16.159	3.50077e-10	2.39757	up	6.27846	9.77623	--	--	--	15.9671	1.82683	0	-2.81613	down	9.60683	6.94878	--	--	--	[R]	General function prediction only	Molecular Function: nucleotide binding (GO:0000166);; Biological Process: alternative mRNA splicing, via spliceosome (GO:0000380);; Biological Process: mRNA splicing, via spliceosome (GO:0000398);; Molecular Function: double-stranded DNA binding (GO:0003690);; Molecular Function: single-stranded DNA binding (GO:0003697);; Molecular Function: RNA binding (GO:0003723);; Molecular Function: protein …	--	Flowering time control protein FCA OS=Arabidopsis thaliana (Mouse-ear cress) PE=1 SV=2	RNA recognition motif-containing protein [Arabidopsis thaliana]
abscisic acid	AT1G04250	31.8844	11.9085	2.74069e-06	-1.64404	down	69.4927	69.8479	--	--	--	6.33355	4.97381	--	--	--	67.6144	60.5062	--	--	--	--	--	Biological Process: polysaccharide biosynthetic process (GO:0000271);; Molecular Function: sequence-specific DNA binding transcription factor activity (GO:0003700);; Molecular Function: acid phosphatase activity (GO:0003993);; Cellular Component: nucleus (GO:0005634);; Cellular Component: mitochondrion (GO:0005739);; Cellular Component: endosome (GO:0005768);; Cellular Component: Golgi apparatus …	K14484|1e-171|ath:AT1G04250|AXR3	Auxin-responsive protein IAA17 GN=F19P19.31 OS=Arabidopsis thaliana (Mouse-ear cress) PE=1 SV=2	auxin-responsive protein IAA17 [Arabidopsis thaliana]
abscisic acid	AT1G04310	5.30087	15.3946	0.00130766	1.28432	up	5.49923	5.06919	--	--	--	16.5988	8.01286	--	--	--	8.09478	10.289	--	--	--	[T]	Signal transduction mechanisms	Molecular Function: phosphorelay sensor kinase activity (GO:0000155);; Biological Process: response to molecule of bacterial origin (GO:0002237);; Molecular Function: protein histidine kinase activity (GO:0004673);; Molecular Function: protein serine/threonine kinase activity (GO:0004674);; Molecular Function: receptor activity (GO:0004872);; Molecular Function: protein binding (GO:0005515);; Cel…	K14509|0.0|ath:AT1G04310|ERS2	Ethylene response sensor 2 GN=ERS2 OS=Arabidopsis thaliana (Mouse-ear cress) PE=1 SV=2	ethylene response sensor 2 [Arabidopsis thaliana]
abscisic acid	AT1G04580	0	0	--	--	--	0	0.0324564	--	--	--	0.0500754	0.588116	0.00145715	3.03392	up	0	0.0286689	--	--	--	[F]	Nucleotide transport and metabolism	Molecular Function: iron ion binding (GO:0005506);; Cellular Component: nucleus (GO:0005634);; Cellular Component: cytosol (GO:0005829);; Molecular Function: electron carrier activity (GO:0009055);; Biological Process: abscisic acid biosynthetic process (GO:0009688);; Biological Process: auxin biosynthetic process (GO:0009851);; Molecular Function: abscisic aldehyde oxidase activity (GO:0010293);…	--	Benzaldehyde dehydrogenase (NAD(+)) GN=T1G11.17 OS=Arabidopsis thaliana (Mouse-ear cress) PE=1 SV=2	aldehyde oxidase 4 [Arabidopsis thaliana]
abscisic acid	AT1G05575	0.258278	0	--	--	--	10.8763	10.1844	--	--	--	2.481	9.51854	0.000663075	2.05643	up	12.4786	9.23264	--	--	--	--	--	Biological Process: respiratory burst involved in defense response (GO:0002679);; Cellular Component: endoplasmic reticulum (GO:0005783);; Biological Process: anaerobic respiration (GO:0009061);; Biological Process: toxin catabolic process (GO:0009407);; Biological Process: ethylene biosynthetic process (GO:0009693);; Biological Process: abscisic acid-activated signaling pathway (GO:0009738);; Bi…	--	--	uncharacterized protein [Arabidopsis thaliana]
abscisic acid	AT1G05630	7.39548	12.0342	--	--	--	2.56672	4.21392	--	--	--	14.0601	5.2643	0.00017616	-1.15369	down	2.76172	3.02616	--	--	--	--	--	Molecular Function: phosphatidylinositol-4,5-bisphosphate 5-phosphatase activity (GO:0004439);; Molecular Function: inositol-polyphosphate 5-phosphatase activity (GO:0004445);; Molecular Function: endonuclease activity (GO:0004519);; Molecular Function: exonuclease activity (GO:0004527);; Cellular Component: nucleus (GO:0005634);; Cellular Component: cytoplasm (GO:0005737);; Biological Process: r…	--	Type I inositol 1,4,5-trisphosphate 5-phosphatase 13 GN=F3F20.8 OS=Arabidopsis thaliana (Mouse-ear cress) PE=1 SV=1	Type I inositol-1,4,5-trisphosphate 5-phosphatase 13 [Arabidopsis thaliana]
abscisic acid	AT1G05680	5.75018	2.93128	--	--	--	126.277	62.9151	2.2993e-06	-1.03953	down	5.82142	1.1448	2.99826e-05	-2.00342	down	14.6958	7.44076	--	--	--	[GC]	--	Biological Process: tryptophan catabolic process (GO:0006569);; Biological Process: toxin catabolic process (GO:0009407);; Cellular Component: chloroplast (GO:0009507);; Biological Process: indoleacetic acid biosynthetic process (GO:0009684);; Biological Process: salicylic acid metabolic process (GO:0009696);; Biological Process: flavonoid biosynthetic process (GO:0009813);; Biological Process: s…	--	UDP-glycosyltransferase 74E2 GN=UGT74E2 OS=Arabidopsis thaliana (Mouse-ear cress) PE=1 SV=1	Uridine diphosphate glycosyltransferase 74E2 [Arabidopsis thaliana]
abscisic acid	AT1G06040	214.758	4.94443	0	-5.63114	down	144.321	15.3654	0	-3.25623	down	18.3687	148.542	0	3.26476	up	83.0188	69.9291	--	--	--	--	--	Molecular Function: DNA binding (GO:0003677);; Molecular Function: sequence-specific DNA binding transcription factor activity (GO:0003700);; Molecular Function: protein binding (GO:0005515);; Cellular Component: nucleus (GO:0005634);; Biological Process: glycolytic process (GO:0006096);; Biological Process: regulation of transcription, DNA-templated (GO:0006355);; Biological Process: water trans…	--	Salt tolerance protein GN=STO OS=Arabidopsis thaliana (Mouse-ear cress) PE=1 SV=1	Salt tolerance protein [Arabidopsis thaliana]
abscisic acid	AT1G06180	5.77076	13.4543	--	--	--	21.7327	26.1436	--	--	--	21.0692	6.13994	3.13051e-05	-1.49756	down	17.8635	25.544	--	--	--	[KAD]	--	Molecular Function: DNA binding (GO:0003677);; Molecular Function: chromatin binding (GO:0003682);; Molecular Function: sequence-specific DNA binding transcription factor activity (GO:0003700);; Cellular Component: nucleus (GO:0005634);; Biological Process: regulation of transcription, DNA-templated (GO:0006355);; Biological Process: polyamine catabolic process (GO:0006598);; Biological Process: …	K09422|0.0|ath:AT1G06180|ATMYB13 (MYB DOMAIN PROTEIN 13)	Myb-related protein Myb4 GN=OSJNBa0073E02.6 OS=Oryza sativa subsp. japonica (Rice) PE=2 SV=2	myb domain protein 13 [Arabidopsis thaliana]
abscisic acid	AT1G07000	3.80527	14.3233	2.08461e-05	1.6462	up	21.2972	20.0065	--	--	--	10.4582	7.05963	--	--	--	16.2812	14.0677	--	--	--	--	--	Cellular Component: exocyst (GO:0000145);; Cellular Component: nucleus (GO:0005634);; Cellular Component: cytosol (GO:0005829);; Cellular Component: plasma membrane (GO:0005886);; Biological Process: protein targeting to membrane (GO:0006612);; Biological Process: vesicle docking involved in exocytosis (GO:0006904);; Biological Process: membrane fusion (GO:0006944);; Biological Process: response …	K07195|0.0|ath:AT1G07000|ATEXO70B2 (exocyst subunit EXO70 family protein B2)	--	exocyst subunit exo70 family protein B2 [Arabidopsis thaliana]
abscisic acid	AT1G07240	8.88788	32.6766	1.88219e-06	1.62508	up	38.3085	49.2133	--	--	--	40.7637	38.1359	--	--	--	41.8698	36.7261	--	--	--	--	--	Cellular Component: cytosol (GO:0005829);; Biological Process: iron ion transport (GO:0006826);; Biological Process: metabolic process (GO:0008152);; Biological Process: response to salt stress (GO:0009651);; Biological Process: response to abscisic acid (GO:0009737);; Biological Process: ethylene-activated signaling pathway (GO:0009873);; Biological Process: cellular response to iron ion starvat…	--	UDP-glycosyltransferase 71C5 GN=UGT71C5 OS=Arabidopsis thaliana (Mouse-ear cress) PE=2 SV=1	UDP-glucosyl transferase 71C5 [Arabidopsis thaliana]
abscisic acid	AT1G08050	2.29422	1.76337	--	--	--	4.95442	11.0904	0.0010765	1.1153	up	1.47816	1.30466	--	--	--	5.32634	5.79566	--	--	--	[R]	General function prediction only	Biological Process: MAPK cascade (GO:0000165);; Molecular Function: ubiquitin-protein transferase activity (GO:0004842);; Cellular Component: extracellular region (GO:0005576);; Cellular Component: plasma membrane (GO:0005886);; Biological Process: N-terminal protein myristoylation (GO:0006499);; Biological Process: protein targeting to membrane (GO:0006612);; Molecular Function: zinc ion binding…	--	--	C3HC4-type RING finger-containing protein [Arabidopsis thaliana]
abscisic acid	AT1G08650	15.4504	9.43589	--	--	--	61.7845	54.6227	--	--	--	8.12546	28.3082	8.06022e-14	2.04321	up	76.3064	88.0163	--	--	--	[RTKL]	--	Biological Process: MAPK cascade (GO:0000165);; Molecular Function: nucleotide binding (GO:0000166);; Molecular Function: protein serine/threonine kinase activity (GO:0004674);; Molecular Function: calcium-dependent protein kinase C activity (GO:0004698);; Molecular Function: protein tyrosine kinase activity (GO:0004713);; Molecular Function: ATP binding (GO:0005524);; Cellular Component: nucleus…	--	Phosphoenolpyruvate carboxylase kinase 1 GN=PPCK1 OS=Arabidopsis thaliana (Mouse-ear cress) PE=1 SV=1	phosphoenolpyruvate carboxylase kinase 1 [Arabidopsis thaliana]
abscisic acid	AT1G08920	7.12075	5.87708	--	--	--	28.6954	19.3963	--	--	--	8.95732	17.1668	0.000132846	1.18918	up	39.3368	58.7994	--	--	--	[GEPR]	--	Molecular Function: sugar:proton symporter activity (GO:0005351);; Cellular Component: nucleus (GO:0005634);; Cellular Component: endoplasmic reticulum (GO:0005783);; Cellular Component: Golgi apparatus (GO:0005794);; Cellular Component: plasma membrane (GO:0005886);; Biological Process: tryptophan catabolic process (GO:0006569);; Biological Process: response to water deprivation (GO:0009414);; B…	--	Sugar transporter ERD6-like 3 GN=SUGTL2 OS=Arabidopsis thaliana (Mouse-ear cress) PE=2 SV=1	sugar transporter ERD6-like 3 [Arabidopsis thaliana]
abscisic acid	AT1G08930	11.9425	133.979	0	3.23552	up	103.971	131.077	--	--	--	210.59	91.5152	--	--	--	96.7974	89.3218	--	--	--	[GEPR]	--	Molecular Function: sugar:proton symporter activity (GO:0005351);; Cellular Component: nucleus (GO:0005634);; Cellular Component: endoplasmic reticulum (GO:0005783);; Cellular Component: Golgi apparatus (GO:0005794);; Cellular Component: plasma membrane (GO:0005886);; Biological Process: tryptophan catabolic process (GO:0006569);; Biological Process: response to water deprivation (GO:0009414);; B…	--	Sugar transporter ERD6 GN=F7G19.19 OS=Arabidopsis thaliana (Mouse-ear cress) PE=1 SV=3	sugar transporter ERD6 [Arabidopsis thaliana]
abscisic acid	AT1G09350	1.18399	0.103642	--	--	--	2.34379	0.204767	0.00974527	-2.9093	down	0	2.74571	2.31767e-08	4.72931	up	2.20563	1.98959	--	--	--	[M]	Cell wall/membrane/envelope biogenesis	Cellular Component: nucleus (GO:0005634);; Cellular Component: cytoplasm (GO:0005737);; Biological Process: polysaccharide metabolic process (GO:0005976);; Biological Process: galactose metabolic process (GO:0006012);; Biological Process: response to heat (GO:0009408);; Biological Process: response to cold (GO:0009409);; Biological Process: response to water deprivation (GO:0009414);; Biological …	--	Galactinol synthase 3 GN=GOLS3 OS=Arabidopsis thaliana (Mouse-ear cress) PE=1 SV=1	galactinol synthase 3 [Arabidopsis thaliana]
abscisic acid	AT1G10210	3.35101	6.60904	--	--	--	8.19655	6.74166	--	--	--	7.00725	12.5504	0.00239057	1.08929	up	15.5837	13.8531	--	--	--	[RTKL]	--	Biological Process: MAPK cascade (GO:0000165);; Biological Process: response to superoxide (GO:0000303);; Biological Process: cell morphogenesis (GO:0000902);; Molecular Function: MAP kinase activity (GO:0004707);; Molecular Function: protein binding (GO:0005515);; Molecular Function: ATP binding (GO:0005524);; Cellular Component: nucleus (GO:0005634);; Cellular Component: trans-Golgi network (GO…	K04371|0.0|ath:AT1G10210|ATMPK1	Mitogen-activated protein kinase 1 GN=MPK1 OS=Arabidopsis thaliana (Mouse-ear cress) PE=1 SV=2	mitogen-activated protein kinase 1 [Arabidopsis thaliana]
abscisic acid	AT1G10960	700.115	240.401	1.24902e-09	-1.78154	down	44.7175	23.2185	--	--	--	149.576	103.041	--	--	--	22.2213	14.5722	--	--	--	[C]	Energy production and conversion	Molecular Function: protein binding (GO:0005515);; Biological Process: pentose-phosphate shunt (GO:0006098);; Biological Process: ferredoxin metabolic process (GO:0006124);; Molecular Function: electron carrier activity (GO:0009055);; Cellular Component: chloroplast stroma (GO:0009570);; Biological Process: response to blue light (GO:0009637);; Biological Process: response to high light intensity…	K02639|1e-102|ath:AT1G10960|ATFD1	Ferredoxin-1, chloroplastic (Precursor) GN=T19D16.12 OS=Arabidopsis thaliana (Mouse-ear cress) PE=1 SV=1	ferredoxin 1 [Arabidopsis thaliana]
abscisic acid	AT1G11210	6.56108	10.1157	--	--	--	3.5422	7.24754	--	--	--	15.7563	96.0676	0	2.85545	up	36.7056	40.5446	--	--	--	--	--	Biological Process: response to oxidative stress (GO:0006979);; Biological Process: response to cold (GO:0009409);; Biological Process: response to water deprivation (GO:0009414);; Biological Process: response to abscisic acid (GO:0009737);;	--	--	uncharacterized protein [Arabidopsis thaliana]
abscisic acid	AT1G12090	845.978	439.338	0.0023341	-1.18571	down	195.842	129.11	--	--	--	649.728	478.992	--	--	--	90.6697	83.6583	--	--	--	--	--	Molecular Function: chitinase activity (GO:0004568);; Cellular Component: Golgi apparatus (GO:0005794);; Biological Process: glycolytic process (GO:0006096);; Biological Process: calcium ion transport (GO:0006816);; Biological Process: water transport (GO:0006833);; Biological Process: lipid transport (GO:0006869);; Biological Process: hyperosmotic response (GO:0006972);; Biological Process: Golg…	--	14 kDa proline-rich protein DC2.15 (Precursor) OS=Daucus carota (Carrot) PE=2 SV=1	extensin-like protein [Arabidopsis thaliana]
abscisic acid	AT1G12110	25.781	42.6737	--	--	--	286.485	508.047	--	--	--	32.9046	12.2941	9.92881e-05	-1.15791	down	201.425	177.587	--	--	--	[E]	Amino acid transport and metabolism	Molecular Function: protein binding (GO:0005515);; Cellular Component: Golgi apparatus (GO:0005794);; Cellular Component: plasma membrane (GO:0005886);; Biological Process: oligopeptide transport (GO:0006857);; Biological Process: response to water deprivation (GO:0009414);; Cellular Component: plasmodesma (GO:0009506);; Biological Process: response to wounding (GO:0009611);; Biological Process: …	--	Nitrate transporter 1.1 OS=Arabidopsis thaliana (Mouse-ear cress) PE=1 SV=1	nitrate transporter 1.1 [Arabidopsis thaliana]
abscisic acid	AT1G12950	0.0703752	0.813173	--	--	--	3.11553	14.5324	1.08402e-12	2.15319	up	0.676018	0.0529305	--	--	--	14.1588	21.5447	--	--	--	[V]	Defense mechanisms	Cellular Component: vacuolar membrane (GO:0005774);; Cellular Component: plasma membrane (GO:0005886);; Biological Process: drug transmembrane transport (GO:0006855);; Biological Process: purine nucleobase transport (GO:0006863);; Molecular Function: GTP diphosphokinase activity (GO:0008728);; Biological Process: response to water deprivation (GO:0009414);; Cellular Component: chloroplast (GO:000…	--	Protein TRANSPARENT TESTA 12 GN=F17J16_80 OS=Arabidopsis thaliana (Mouse-ear cress) PE=2 SV=1	root hair specific 2 [Arabidopsis thaliana]
abscisic acid	AT1G13080	33.2318	9.26618	6.00751e-11	-2.06699	down	43.8471	12.8624	3.33067e-16	-1.79693	down	4.01766	4.06085	--	--	--	32.025	17.774	--	--	--	[Q]	Secondary metabolites biosynthesis, transport and catabolism	Biological Process: MAPK cascade (GO:0000165);; Biological Process: response to molecule of bacterial origin (GO:0002237);; Molecular Function: monooxygenase activity (GO:0004497);; Molecular Function: iron ion binding (GO:0005506);; Cellular Component: extracellular region (GO:0005576);; Cellular Component: endoplasmic reticulum (GO:0005783);; Biological Process: tryptophan catabolic process (GO…	--	Cytochrome P450 71B2 GN=CYP71B2 OS=Arabidopsis thaliana (Mouse-ear cress) PE=2 SV=2	cytochrome P450 71B2 [Arabidopsis thaliana]
abscisic acid	AT1G13930	736.592	292.178	3.24475e-07	-1.57401	down	424.128	454.611	--	--	--	410.772	1657.38	0	2.27011	up	1887.42	1721.78	--	--	--	--	--	Molecular Function: chromatin binding (GO:0003682);; Cellular Component: nucleus (GO:0005634);; Cellular Component: cytosol (GO:0005829);; Cellular Component: plasma membrane (GO:0005886);; Biological Process: gluconeogenesis (GO:0006094);; Biological Process: glycolytic process (GO:0006096);; Biological Process: chromatin assembly or disassembly (GO:0006333);; Biological Process: water transport…	--	--	salt tolerance-related protein [Arabidopsis thaliana]
abscisic acid	AT1G14170	2.01002	19.2939	2.44249e-15	2.95619	up	19.5331	24.4538	--	--	--	15.8127	10.5303	--	--	--	24.1909	30.5578	--	--	--	--	--	Molecular Function: RNA binding (GO:0003723);; Cellular Component: nucleus (GO:0005634);; Biological Process: response to abscisic acid (GO:0009737);;	--	KH domain-containing protein At4g18375 GN=At4g18375 OS=Arabidopsis thaliana (Mouse-ear cress) PE=2 SV=1	RNA-binding KH domain-containing protein [Arabidopsis thaliana]
abscisic acid	AT1G14200	19.1682	18.1546	--	--	--	41.5639	32.2813	--	--	--	8.04933	28.8336	1.41916e-11	2.07127	up	35.4626	23.0418	--	--	--	--	--	Biological Process: respiratory burst involved in defense response (GO:0002679);; Molecular Function: ubiquitin-protein transferase activity (GO:0004842);; Molecular Function: protein binding (GO:0005515);; Cellular Component: nucleus (GO:0005634);; Cellular Component: mitochondrion (GO:0005739);; Cellular Component: cytosol (GO:0005829);; Biological Process: protein folding (GO:0006457);; Molecu…	--	E3 ubiquitin-protein ligase RING1-like GN=At3g19950 OS=Arabidopsis thaliana (Mouse-ear cress) PE=2 SV=1	RING finger domain-containing protein [Arabidopsis thaliana]
abscisic acid	AT1G15950	236.388	68.2375	1.09557e-12	-2.03076	down	174.515	223.048	--	--	--	45.3265	53.3376	--	--	--	115.228	114.466	--	--	--	[MG]	--	Molecular Function: nucleotide binding (GO:0000166);; Biological Process: alternative mRNA splicing, via spliceosome (GO:0000380);; Molecular Function: double-stranded DNA binding (GO:0003690);; Molecular Function: single-stranded DNA binding (GO:0003697);; Molecular Function: mRNA binding (GO:0003729);; Molecular Function: protein kinase activity (GO:0004672);; Molecular Function: calmodulin bin…	K09753|0.0|ath:AT1G15950|CCR1	Cinnamoyl-CoA reductase 1 GN=T24D18.5 OS=Arabidopsis thaliana (Mouse-ear cress) PE=1 SV=1	cinnamoyl coa reductase 1 [Arabidopsis thaliana]
abscisic acid	AT1G16220	3.39174	3.28875	--	--	--	4.78913	12.544	0.000285104	1.33283	up	2.29736	0.45787	--	--	--	6.14593	4.78281	--	--	--	[T]	Signal transduction mechanisms	Molecular Function: protein serine/threonine phosphatase activity (GO:0004722);; Molecular Function: protein binding (GO:0005515);; Cellular Component: nucleus (GO:0005634);; Cellular Component: cytoplasm (GO:0005737);; Cellular Component: mitochondrion (GO:0005739);; Cellular Component: plasma membrane (GO:0005886);; Biological Process: glucose catabolic process (GO:0006007);; Biological Process…	--	Probable protein phosphatase 2C 6 GN=At1g16220 OS=Arabidopsis thaliana (Mouse-ear cress) PE=2 SV=1	putative protein phosphatase 2C 6 [Arabidopsis thaliana]
abscisic acid	AT1G17020	4.48954	1.05869	0.000563896	-2.15761	down	27.8987	19.1102	--	--	--	4.03391	6.27096	--	--	--	28.1462	27.7976	--	--	--	[R]	General function prediction only	Molecular Function: iron ion binding (GO:0005506);; Cellular Component: cytoplasm (GO:0005737);; Biological Process: ion transport (GO:0006811);; Biological Process: vacuole organization (GO:0007033);; Biological Process: response to wounding (GO:0009611);; Biological Process: response to abiotic stimulus (GO:0009628);; Biological Process: gibberellin biosynthetic process (GO:0009686);; Biologica…	--	Protein SRG1 GN=SRG1 OS=Arabidopsis thaliana (Mouse-ear cress) PE=2 SV=1	Fe(II)/ascorbate oxidase family protein SRG1 [Arabidopsis thaliana]
abscisic acid	AT1G17460	1.09173	1.50894	--	--	--	2.4817	1.25211	--	--	--	1.56386	7.21712	3.35754e-12	2.40945	up	3.60483	2.26466	--	--	--	--	--	Cellular Component: chromosome, telomeric region (GO:0000781);; Biological Process: nuclear-transcribed mRNA catabolic process (GO:0000956);; Molecular Function: DNA binding (GO:0003677);; Molecular Function: chromatin binding (GO:0003682);; Molecular Function: double-stranded telomeric DNA binding (GO:0003691);; Molecular Function: sequence-specific DNA binding transcription factor activity (GO:…	--	Telomere repeat-binding protein 1 GN=TRP1 OS=Arabidopsis thaliana (Mouse-ear cress) PE=1 SV=2	protein TRF-like 3 [Arabidopsis thaliana]
abscisic acid	AT1G17970	11.1732	5.01726	0.00252904	-1.36868	down	9.48578	7.7885	--	--	--	8.53445	10.9696	--	--	--	9.04126	8.91223	--	--	--	--	--	Biological Process: RNA methylation (GO:0001510);; Molecular Function: ubiquitin-protein transferase activity (GO:0004842);; Molecular Function: protein binding (GO:0005515);; Cellular Component: nucleus (GO:0005634);; Cellular Component: nucleolus (GO:0005730);; Cellular Component: vacuolar membrane (GO:0005774);; Cellular Component: Golgi apparatus (GO:0005794);; Cellular Component: plasma memb…	--	E3 ubiquitin ligase BIG BROTHER GN=BB OS=Arabidopsis thaliana (Mouse-ear cress) PE=1 SV=1	tunicamycin Induced 1 [Arabidopsis thaliana]
abscisic acid	AT1G18100	0.537839	0.282484	--	--	--	16.4543	7.53442	0.000723166	-1.15002	down	2.2962	1.41582	--	--	--	40.7236	53.6523	--	--	--	[R]	General function prediction only	Biological Process: transition metal ion transport (GO:0000041);; Molecular Function: sequence-specific DNA binding transcription factor activity (GO:0003700);; Molecular Function: transcription cofactor activity (GO:0003712);; Cellular Component: nucleus (GO:0005634);; Cellular Component: cytoplasm (GO:0005737);; Cellular Component: vacuole (GO:0005773);; Cellular Component: plasma membrane (GO:…	--	Protein MOTHER of FT and TF 1 OS=Arabidopsis thaliana (Mouse-ear cress) PE=2 SV=1	protein MOTHER of FT and TF 1 [Arabidopsis thaliana]
abscisic acid	AT1G18150	28.0058	15.4894	0.00638148	-1.09038	down	31.2495	29.6891	--	--	--	13.4334	17.1737	--	--	--	26.6229	26.6783	--	--	--	[RTKL]	--	Biological Process: MAPK cascade (GO:0000165);; Molecular Function: MAP kinase activity (GO:0004707);; Molecular Function: protein tyrosine kinase activity (GO:0004713);; Molecular Function: calmodulin binding (GO:0005516);; Molecular Function: ATP binding (GO:0005524);; Cellular Component: nucleus (GO:0005634);; Cellular Component: mitochondrion (GO:0005739);; Cellular Component: vacuole (GO:000…	--	Mitogen-activated protein kinase 8 GN=MPK8 OS=Arabidopsis thaliana (Mouse-ear cress) PE=2 SV=2	mitogen-activated protein kinase 8 [Arabidopsis thaliana]
abscisic acid	AT1G18330	4.76291	0	3.91687e-13	-5.33253	down	7.33483	1.37738	1.98654e-08	-2.36259	down	0.625029	6.16621	3.63043e-14	3.36264	up	6.70028	3.29211	--	--	--	--	--	Molecular Function: DNA binding (GO:0003677);; Molecular Function: chromatin binding (GO:0003682);; Molecular Function: sequence-specific DNA binding transcription factor activity (GO:0003700);; Molecular Function: structural constituent of cell wall (GO:0005199);; Cellular Component: nucleus (GO:0005634);; Biological Process: regulation of transcription, DNA-templated (GO:0006355);; Biological P…	--	Protein CCA1 GN=CCA1 OS=Arabidopsis thaliana (Mouse-ear cress) PE=1 SV=1	early-phytochrome-responsive1 [Arabidopsis thaliana]
abscisic acid	AT1G18360	31.9952	10.2358	5.36318e-09	-1.8708	down	4.14235	3.34396	--	--	--	6.69472	11.1953	--	--	--	3.43039	3.86798	--	--	--	[I]	Lipid transport and metabolism	Cellular Component: cytoplasm (GO:0005737);; Biological Process: response to cold (GO:0009409);; Biological Process: response to water deprivation (GO:0009414);; Biological Process: response to abscisic acid (GO:0009737);; Molecular Function: hydrolase activity (GO:0016787);; Biological Process: hyperosmotic salinity response (GO:0042538);; Biological Process: cell wall biogenesis (GO:0042546);;	--	--	alpha/beta-Hydrolases superfamily protein [Arabidopsis thaliana]
abscisic acid	AT1G18570	1.62978	5.78812	--	--	--	3.26815	5.55676	--	--	--	7.08225	16.1687	3.05109e-06	1.43616	up	9.84975	7.68256	--	--	--	[KAD]	--	Biological Process: tryptophan biosynthetic process (GO:0000162);; Biological Process: MAPK cascade (GO:0000165);; Biological Process: defense response to insect (GO:0002213);; Molecular Function: DNA binding (GO:0003677);; Molecular Function: chromatin binding (GO:0003682);; Molecular Function: sequence-specific DNA binding transcription factor activity (GO:0003700);; Cellular Component: nucleus…	K09422|0.0|ath:AT1G18570|MYB51	Transcription factor MYB28 GN=MFB13.22 OS=Arabidopsis thaliana (Mouse-ear cress) PE=1 SV=1	myb domain protein 51 [Arabidopsis thaliana]
abscisic acid	AT1G18590	43.0392	7.22174	0	-2.78694	down	38.5404	30.3929	--	--	--	10.7806	9.27911	--	--	--	10.7302	9.58175	--	--	--	--	--	Cellular Component: cytoplasm (GO:0005737);; Biological Process: tryptophan catabolic process (GO:0006569);; Biological Process: response to water deprivation (GO:0009414);; Biological Process: indoleacetic acid biosynthetic process (GO:0009684);; Biological Process: jasmonic acid metabolic process (GO:0009694);; Biological Process: response to ethylene (GO:0009723);; Biological Process: response…	--	Cytosolic sulfotransferase 17 OS=Arabidopsis thaliana (Mouse-ear cress) PE=1 SV=1	sulfotransferase 17 [Arabidopsis thaliana]
abscisic acid	AT1G18710	21.4514	10.8449	0.00558974	-1.20917	down	0.247726	0.119036	--	--	--	14.7842	7.85131	--	--	--	0.413607	0.525724	--	--	--	[KAD]	--	Molecular Function: DNA binding (GO:0003677);; Molecular Function: chromatin binding (GO:0003682);; Molecular Function: sequence-specific DNA binding transcription factor activity (GO:0003700);; Cellular Component: nucleus (GO:0005634);; Cellular Component: cytoplasm (GO:0005737);; Biological Process: regulation of transcription, DNA-templated (GO:0006355);; Biological Process: polyamine cataboli…	K09422|0.0|ath:AT1G18710|AtMYB47 (myb domain protein 47)	Transcription factor MYB29 GN=MBK20.15 OS=Arabidopsis thaliana (Mouse-ear cress) PE=1 SV=1	myb domain protein 47 [Arabidopsis thaliana]
abscisic acid	AT1G19450	43.9055	21.472	0.000275983	-1.26813	down	40.8073	45.969	--	--	--	15.8894	5.88268	0.00065451	-1.16563	down	14.8351	26.8689	--	--	--	[GEPR]	--	Molecular Function: sugar:proton symporter activity (GO:0005351);; Cellular Component: nucleus (GO:0005634);; Cellular Component: Golgi apparatus (GO:0005794);; Cellular Component: plasma membrane (GO:0005886);; Biological Process: response to water deprivation (GO:0009414);; Biological Process: response to salt stress (GO:0009651);; Biological Process: jasmonic acid metabolic process (GO:0009694…	--	Sugar transporter ERD6-like 4 GN=At1g19450 OS=Arabidopsis thaliana (Mouse-ear cress) PE=2 SV=1	sugar transporter ERD6-like 4 [Arabidopsis thaliana]
abscisic acid	AT1G19640	1.77723	0.0848577	0.00194834	-3.27018	down	0	0	--	--	--	0	0.0607585	--	--	--	0	0	--	--	--	--	--	Cellular Component: nucleus (GO:0005634);; Cellular Component: cytoplasm (GO:0005737);; Biological Process: protein targeting to membrane (GO:0006612);; Biological Process: defense response (GO:0006952);; Biological Process: response to water deprivation (GO:0009414);; Biological Process: response to wounding (GO:0009611);; Biological Process: response to fungus (GO:0009620);; Biological Process:…	K08241|0.0|ath:AT1G19640|JMT	Jasmonate O-methyltransferase GN=JMT OS=Arabidopsis thaliana (Mouse-ear cress) PE=1 SV=3	jasmonic acid carboxyl methyltransferase [Arabidopsis thaliana]
abscisic acid	AT1G20090	21.2712	48.5597	--	--	--	27.9707	26.1157	--	--	--	81.4283	24.2353	1.89634e-08	-1.48586	down	44.4982	44.3989	--	--	--	[R]	General function prediction only	Biological Process: microtubule cytoskeleton organization (GO:0000226);; Biological Process: polysaccharide biosynthetic process (GO:0000271);; Biological Process: RNA splicing, via endonucleolytic cleavage and ligation (GO:0000394);; Molecular Function: GTPase activity (GO:0003924);; Molecular Function: GTP binding (GO:0005525);; Cellular Component: extracellular region (GO:0005576);; Cellular C…	K07975|1e-142|ath:AT1G20090|ROP2	Rac-like GTP-binding protein ARAC4 (Precursor) GN=T20H2.12 OS=Arabidopsis thaliana (Mouse-ear cress) PE=1 SV=1	Rac-like GTP-binding protein ARAC4 [Arabidopsis thaliana]
abscisic acid	AT1G20440	122.362	215.919	--	--	--	356.797	470.629	--	--	--	340.296	619.98	0.000115915	1.12329	up	626.088	740.786	--	--	--	[J]	Translation, ribosomal structure and biogenesis	Molecular Function: actin binding (GO:0003779);; Molecular Function: calcium ion binding (GO:0005509);; Cellular Component: nucleus (GO:0005634);; Cellular Component: Golgi apparatus (GO:0005794);; Cellular Component: cytosol (GO:0005829);; Cellular Component: plasma membrane (GO:0005886);; Biological Process: glycolytic process (GO:0006096);; Biological Process: water transport (GO:0006833);; Bi…	--	Dehydrin COR47 GN=F5M15.22 OS=Arabidopsis thaliana (Mouse-ear cress) PE=1 SV=2	dehydrin COR47 [Arabidopsis thaliana]
abscisic acid	AT1G20450	83.0494	83.4338	--	--	--	161.249	168.162	--	--	--	131.95	239.209	8.86471e-05	1.11582	up	185.374	232.766	--	--	--	[J]	Translation, ribosomal structure and biogenesis	Molecular Function: actin binding (GO:0003779);; Molecular Function: calcium ion binding (GO:0005509);; Cellular Component: nucleus (GO:0005634);; Cellular Component: Golgi apparatus (GO:0005794);; Cellular Component: cytosol (GO:0005829);; Cellular Component: plasma membrane (GO:0005886);; Biological Process: glycolytic process (GO:0006096);; Biological Process: water transport (GO:0006833);; Bi…	--	Dehydrin ERD10 OS=Arabidopsis thaliana (Mouse-ear cress) PE=1 SV=1	dehydrin ERD10 [Arabidopsis thaliana]
abscisic acid	AT1G20620	631.801	626.019	--	--	--	293.536	336.448	--	--	--	1634.38	5728.53	0	2.06754	up	1288.02	1407.43	--	--	--	[P]	Inorganic ion transport and metabolism	Molecular Function: catalase activity (GO:0004096);; Cellular Component: cell wall (GO:0005618);; Cellular Component: nucleus (GO:0005634);; Cellular Component: mitochondrion (GO:0005739);; Cellular Component: vacuole (GO:0005773);; Cellular Component: peroxisome (GO:0005777);; Cellular Component: plasma membrane (GO:0005886);; Biological Process: starch metabolic process (GO:0005982);; Biologica…	K03781|0.0|vvi:100244516|hypothetical protein LOC100244516	Catalase-3 GN=CAT3 OS=Arabidopsis thaliana (Mouse-ear cress) PE=1 SV=3	catalase 3 [Arabidopsis thaliana]
abscisic acid	AT1G20630	8.37572	19.7959	--	--	--	16.8543	12.1152	--	--	--	26.8696	45.2899	0.00106027	1.00916	up	19.4007	21.0538	--	--	--	[P]	Inorganic ion transport and metabolism	Biological Process: amino acid transmembrane transport (GO:0003333);; Molecular Function: catalase activity (GO:0004096);; Molecular Function: L-glutamate transmembrane transporter activity (GO:0005313);; Cellular Component: cell wall (GO:0005618);; Cellular Component: nucleus (GO:0005634);; Cellular Component: mitochondrion (GO:0005739);; Cellular Component: vacuole (GO:0005773);; Cellular Compo…	K03781|0.0|ath:AT1G20630|CAT1	Catalase-1 GN=CAT1 OS=Arabidopsis thaliana (Mouse-ear cress) PE=2 SV=3	catalase 1 [Arabidopsis thaliana]
abscisic acid	AT1G20780	4.59559	11.5295	--	--	--	10.936	13.797	--	--	--	20.7152	6.14104	9.28258e-08	-1.48862	down	10.3279	9.65139	--	--	--	[U]	Intracellular trafficking, secretion, and vesicular transport	Cellular Component: ubiquitin ligase complex (GO:0000151);; Biological Process: respiratory burst involved in defense response (GO:0002679);; Molecular Function: ubiquitin-protein transferase activity (GO:0004842);; Cellular Component: nucleus (GO:0005634);; Cellular Component: cytoplasm (GO:0005737);; Cellular Component: cytosol (GO:0005829);; Cellular Component: plasma membrane (GO:0005886);; B…	--	U-box domain-containing protein 44 GN=F2D10.27 OS=Arabidopsis thaliana (Mouse-ear cress) PE=1 SV=1	senescence-associated E3 ubiquitin ligase 1 [Arabidopsis thaliana]
abscisic acid	AT1G20860	0	0	--	--	--	1.03628	0.0829913	--	--	--	0	0.360917	--	--	--	0.74975	4.54501	5.19877e-08	2.49165	up	[GEPR]	--	Molecular Function: sugar:proton symporter activity (GO:0005351);; Cellular Component: nucleus (GO:0005634);; Cellular Component: mitochondrion (GO:0005739);; Cellular Component: vacuole (GO:0005773);; Cellular Component: Golgi apparatus (GO:0005794);; Cellular Component: plasma membrane (GO:0005886);; Biological Process: phosphate ion transport (GO:0006817);; Biological Process: oligopeptide tra…	K08176|0.0|ath:AT1G20860|phosphate transporter family protein	Probable inorganic phosphate transporter 1-8 GN=PHT1-8 OS=Arabidopsis thaliana (Mouse-ear cress) PE=2 SV=2	phosphate transporter 1;8 [Arabidopsis thaliana]
abscisic acid	AT1G21590	46.6331	30.4566	--	--	--	17.0104	11.8763	--	--	--	13.7964	35.3436	1.31081e-10	1.61122	up	15.0499	15.1391	--	--	--	[RTKL]	--	Molecular Function: nucleotide binding (GO:0000166);; Biological Process: response to molecule of fungal origin (GO:0002238);; Molecular Function: protein serine/threonine kinase activity (GO:0004674);; Molecular Function: ATP binding (GO:0005524);; Cellular Component: nucleus (GO:0005634);; Cellular Component: cytosol (GO:0005829);; Cellular Component: plasma membrane (GO:0005886);; Biological P…	--	Receptor-like serine/threonine-protein kinase ALE2 (Precursor) GN=ALE2 OS=Arabidopsis thaliana (Mouse-ear cress) PE=1 SV=1	adenine nucleotide alpha hydrolases-domain containing protein kinase [Arabidopsis thaliana]
abscisic acid	AT1G21910	4.08031	4.05443	--	--	--	9.16875	5.37839	--	--	--	36.282	2.98593	0	-3.29358	down	13.5985	12.3317	--	--	--	--	--	Biological Process: respiratory burst involved in defense response (GO:0002679);; Molecular Function: DNA binding (GO:0003677);; Molecular Function: sequence-specific DNA binding transcription factor activity (GO:0003700);; Cellular Component: nucleus (GO:0005634);; Biological Process: response to water deprivation (GO:0009414);; Biological Process: response to wounding (GO:0009611);; Biological …	--	Ethylene-responsive transcription factor ERF012 GN=ERF012 OS=Arabidopsis thaliana (Mouse-ear cress) PE=2 SV=1	ethylene-responsive transcription factor ERF012 [Arabidopsis thaliana]
abscisic acid	AT1G22330	5.25127	13.1774	--	--	--	2.52005	2.42184	--	--	--	19.0719	4.60784	4.67432e-08	-1.76785	down	1.47263	1.78268	--	--	--	[R]	General function prediction only	Molecular Function: nucleotide binding (GO:0000166);; Biological Process: alternative mRNA splicing, via spliceosome (GO:0000380);; Molecular Function: RNA binding transcription antitermination factor activity (GO:0001072);; Molecular Function: double-stranded DNA binding (GO:0003690);; Molecular Function: single-stranded DNA binding (GO:0003697);; Molecular Function: RNA binding (GO:0003723);; M…	--	Glycine-rich RNA-binding protein 8 GN=T22F8.160 OS=Arabidopsis thaliana (Mouse-ear cress) PE=1 SV=1	RNA recognition motif-containing protein [Arabidopsis thaliana]
abscisic acid	AT1G22540	7.0826	7.7032	--	--	--	12.3849	7.80475	--	--	--	7.27512	12.6338	0.00363426	1.04609	up	10.1695	10.1111	--	--	--	[E]	Amino acid transport and metabolism	Molecular Function: transporter activity (GO:0005215);; Cellular Component: Golgi apparatus (GO:0005794);; Cellular Component: plasma membrane (GO:0005886);; Biological Process: nitrogen compound metabolic process (GO:0006807);; Biological Process: cation transport (GO:0006812);; Biological Process: oligopeptide transport (GO:0006857);; Cellular Component: plasmodesma (GO:0009506);; Biological Pr…	--	Probable peptide/nitrate transporter At1g22540 GN=At1g22540 OS=Arabidopsis thaliana (Mouse-ear cress) PE=2 SV=1	probable peptide/nitrate transporter [Arabidopsis thaliana]
abscisic acid	AT1G22570	1.28516	2.38231	--	--	--	1.22441	2.9025	--	--	--	7.86697	15.4654	0.000179327	1.22305	up	2.07154	3.32599	--	--	--	[E]	Amino acid transport and metabolism	Molecular Function: transporter activity (GO:0005215);; Cellular Component: Golgi apparatus (GO:0005794);; Cellular Component: plasma membrane (GO:0005886);; Biological Process: nitrogen compound metabolic process (GO:0006807);; Biological Process: cation transport (GO:0006812);; Biological Process: oligopeptide transport (GO:0006857);; Cellular Component: plasmodesma (GO:0009506);; Biological Pr…	--	Probable peptide/nitrate transporter At1g22570 GN=At1g22570 OS=Arabidopsis thaliana (Mouse-ear cress) PE=2 SV=1	putative peptide/nitrate transporter [Arabidopsis thaliana]
abscisic acid	AT1G22640	30.9886	19.7814	--	--	--	19.1753	21.6436	--	--	--	16.2194	53.3374	3.73035e-14	1.96536	up	19.9398	24.5802	--	--	--	[KAD]	--	Molecular Function: DNA binding (GO:0003677);; Molecular Function: chromatin binding (GO:0003682);; Molecular Function: sequence-specific DNA binding transcription factor activity (GO:0003700);; Cellular Component: nucleus (GO:0005634);; Biological Process: regulation of transcription, DNA-templated (GO:0006355);; Biological Process: polyamine catabolic process (GO:0006598);; Biological Process: …	K09422|0.0|ath:AT1G22640|MYB3	Transcription factor MYB3 GN=MYB3 OS=Arabidopsis thaliana (Mouse-ear cress) PE=1 SV=1	transcription factor MYB3 [Arabidopsis thaliana]
abscisic acid	AT1G22985	6.34569	6.85621	--	--	--	9.59258	5.64411	--	--	--	6.09562	12.8181	0.00736373	1.2977	up	17.9116	13.4608	--	--	--	--	--	Biological Process: respiratory burst involved in defense response (GO:0002679);; Molecular Function: DNA binding (GO:0003677);; Molecular Function: sequence-specific DNA binding transcription factor activity (GO:0003700);; Molecular Function: protein binding (GO:0005515);; Cellular Component: nucleus (GO:0005634);; Cellular Component: nucleolus (GO:0005730);; Cellular Component: cytoplasm (GO:00…	--	Ethylene-responsive transcription factor ERF069 GN=ERF069 OS=Arabidopsis thaliana (Mouse-ear cress) PE=1 SV=1	ethylene-responsive transcription factor ERF069 [Arabidopsis thaliana]
abscisic acid	AT1G23030	9.33344	17.0022	--	--	--	21.1126	15.8762	--	--	--	34.3777	4.04308	0	-2.8102	down	14.0999	13.8611	--	--	--	--	--	Cellular Component: ubiquitin ligase complex (GO:0000151);; Biological Process: MAPK cascade (GO:0000165);; Molecular Function: ubiquitin-protein transferase activity (GO:0004842);; Cellular Component: nucleus (GO:0005634);; Cellular Component: cytosol (GO:0005829);; Cellular Component: kinesin complex (GO:0005871);; Cellular Component: plasma membrane (GO:0005886);; Biological Process: N-termina…	--	U-box domain-containing protein 11 GN=PUB11 OS=Arabidopsis thaliana (Mouse-ear cress) PE=2 SV=2	hypothetical protein [Arabidopsis thaliana]
abscisic acid	AT1G24100	64.7538	23.5024	3.32464e-08	-1.69673	down	58.1921	55.331	--	--	--	22.8126	21.8639	--	--	--	33.5637	35.1025	--	--	--	[GC]	--	Cellular Component: nucleus (GO:0005634);; Biological Process: tryptophan catabolic process (GO:0006569);; Biological Process: toxin catabolic process (GO:0009407);; Biological Process: indoleacetic acid biosynthetic process (GO:0009684);; Biological Process: salicylic acid metabolic process (GO:0009696);; Biological Process: flavonoid biosynthetic process (GO:0009813);; Biological Process: shoot…	K11820|0.0|ath:AT1G24100|UGT74B1 (UDP-glucosyl transferase 74B1)	UDP-glycosyltransferase 74B1 GN=UGT74B1 OS=Arabidopsis thaliana (Mouse-ear cress) PE=1 SV=1	UDP-glucosyl transferase 74B1 [Arabidopsis thaliana]
abscisic acid	AT1G24170	12.4633	32.1045	0.00759562	1.1165	up	25.372	27.0191	--	--	--	60.2421	7.34388	0	-2.76355	down	18.2039	22.4836	--	--	--	[M]	Cell wall/membrane/envelope biogenesis	Cellular Component: endoplasmic reticulum (GO:0005783);; Cellular Component: Golgi apparatus (GO:0005794);; Biological Process: tryptophan catabolic process (GO:0006569);; Biological Process: protein targeting to membrane (GO:0006612);; Biological Process: response to oxidative stress (GO:0006979);; Biological Process: response to wounding (GO:0009611);; Biological Process: response to fungus (GO…	--	Probable galacturonosyltransferase-like 8 GN=F3I6.10 OS=Arabidopsis thaliana (Mouse-ear cress) PE=2 SV=1	putative galacturonosyltransferase-like 8 [Arabidopsis thaliana]
abscisic acid	AT1G25510	3.39629	13.7028	2.15673e-05	1.73633	up	13.4186	16.7402	--	--	--	9.26832	3.25107	0.0037517	-1.23193	down	17.0881	13.584	--	--	--	--	--	Molecular Function: aspartic-type endopeptidase activity (GO:0004190);; Cellular Component: extracellular region (GO:0005576);; Cellular Component: endoplasmic reticulum (GO:0005783);; Biological Process: proteolysis (GO:0006508);; Biological Process: response to water deprivation (GO:0009414);; Biological Process: response to abscisic acid (GO:0009737);; Biological Process: regulation of hydroge…	--	Protein ASPARTIC PROTEASE IN GUARD CELL 1 (Precursor) GN=ASPG1 OS=Arabidopsis thaliana (Mouse-ear cress) PE=1 SV=1	aspartyl protease family protein [Arabidopsis thaliana]
abscisic acid	AT1G26150	58.8075	27.8052	7.76614e-05	-1.31901	down	9.23697	13.8035	--	--	--	35.6379	42.5459	--	--	--	10.3676	14.1632	--	--	--	--	--	Molecular Function: protein serine/threonine kinase activity (GO:0004674);; Molecular Function: protein tyrosine kinase activity (GO:0004713);; Molecular Function: protein binding (GO:0005515);; Molecular Function: ATP binding (GO:0005524);; Cellular Component: plasma membrane (GO:0005886);; Biological Process: protein phosphorylation (GO:0006468);; Biological Process: abscisic acid-activated sig…	--	Proline-rich receptor-like protein kinase PERK10 GN=PERK10 OS=Arabidopsis thaliana (Mouse-ear cress) PE=1 SV=2	proline-rich extensin-like receptor kinase 10 [Arabidopsis thaliana]
abscisic acid	AT1G26800	9.42316	11.5482	--	--	--	21.367	8.69175	1.67834e-05	-1.31948	down	6.4536	43.6265	0	2.98877	up	32.4658	24.7598	--	--	--	--	--	Biological Process: RNA splicing, via endonucleolytic cleavage and ligation (GO:0000394);; Molecular Function: ubiquitin-protein transferase activity (GO:0004842);; Molecular Function: protein binding (GO:0005515);; Cellular Component: extracellular region (GO:0005576);; Cellular Component: nucleus (GO:0005634);; Cellular Component: cytoplasm (GO:0005737);; Biological Process: postreplication rep…	--	E3 ubiquitin-protein ligase RING1-like GN=At3g19950 OS=Arabidopsis thaliana (Mouse-ear cress) PE=2 SV=1	RING/U-box domain-containing protein [Arabidopsis thaliana]
abscisic acid	AT1G26960	3.32995	10.1552	--	--	--	10.3227	9.14016	--	--	--	14.4459	1.7774	8.85736e-13	-2.6865	down	8.05589	12.0118	--	--	--	[K]	Transcription	Molecular Function: transcription regulatory region sequence-specific DNA binding (GO:0000976);; Molecular Function: sequence-specific DNA binding transcription factor activity (GO:0003700);; Molecular Function: protein binding (GO:0005515);; Cellular Component: nucleus (GO:0005634);; Biological Process: regulation of transcription, DNA-templated (GO:0006355);; Biological Process: response to des…	K09338|0.0|ath:AT1G26960|AtHB23	Homeobox-leucine zipper protein ATHB-23 GN=ATHB-23 OS=Arabidopsis thaliana (Mouse-ear cress) PE=2 SV=1	homeobox-leucine zipper protein ATHB-23 [Arabidopsis thaliana]
abscisic acid	AT1G27730	5.77846	6.648	--	--	--	11.7359	12.849	--	--	--	13.6566	52.8774	2.22045e-16	2.19649	up	35.4189	29.3827	--	--	--	--	--	Biological Process: respiratory burst involved in defense response (GO:0002679);; Molecular Function: sequence-specific DNA binding transcription factor activity (GO:0003700);; Molecular Function: protein binding (GO:0005515);; Cellular Component: nucleus (GO:0005634);; Biological Process: response to oxidative stress (GO:0006979);; Molecular Function: zinc ion binding (GO:0008270);; Biological P…	--	Zinc finger protein ZAT10 GN=T22C5.18 OS=Arabidopsis thaliana (Mouse-ear cress) PE=2 SV=1	zinc finger protein STZ/ZAT10 [Arabidopsis thaliana]
abscisic acid	AT1G28190	3.08568	4.01924	--	--	--	6.6636	6.91621	--	--	--	5.53295	13.0893	8.6579e-05	1.47384	up	12.9947	19.7981	--	--	--	--	--	Cellular Component: nucleus (GO:0005634);; Biological Process: protein targeting to membrane (GO:0006612);; Biological Process: response to ethylene (GO:0009723);; Biological Process: abscisic acid-activated signaling pathway (GO:0009738);; Biological Process: salicylic acid mediated signaling pathway (GO:0009863);; Biological Process: jasmonic acid mediated signaling pathway (GO:0009867);; Biolo…	--	--	uncharacterized protein [Arabidopsis thaliana]
abscisic acid	AT1G28360	0.57498	1.81194	--	--	--	1.24168	3.28155	--	--	--	8.28482	2.27038	0.00728133	-1.54534	down	3.73163	4.34791	--	--	--	--	--	Biological Process: MAPK cascade (GO:0000165);; Biological Process: respiratory burst involved in defense response (GO:0002679);; Molecular Function: DNA binding (GO:0003677);; Molecular Function: sequence-specific DNA binding transcription factor activity (GO:0003700);; Molecular Function: protein binding (GO:0005515);; Cellular Component: nucleus (GO:0005634);; Cellular Component: nucleolus (GO…	--	Ethylene-responsive transcription factor 12 GN=F3M18.21 OS=Arabidopsis thaliana (Mouse-ear cress) PE=2 SV=1	ethylene-responsive transcription factor 12 [Arabidopsis thaliana]
abscisic acid	AT1G28370	2.24505	1.24851	--	--	--	4.42046	2.19261	--	--	--	3.91145	9.93263	0.000270588	1.56126	up	10.9517	10.6521	--	--	--	--	--	Biological Process: MAPK cascade (GO:0000165);; Biological Process: respiratory burst involved in defense response (GO:0002679);; Molecular Function: DNA binding (GO:0003677);; Molecular Function: sequence-specific DNA binding transcription factor activity (GO:0003700);; Molecular Function: protein binding (GO:0005515);; Cellular Component: nucleus (GO:0005634);; Cellular Component: nucleolus (GO…	--	Ethylene-responsive transcription factor 11 GN=F3M18.20 OS=Arabidopsis thaliana (Mouse-ear cress) PE=2 SV=1	ethylene-responsive transcription factor 11 [Arabidopsis thaliana]
abscisic acid	AT1G29390	30.0254	42.9088	--	--	--	9.29884	7.00423	--	--	--	35.2142	61.3583	0.000509597	1.05605	up	12.6721	13.5471	--	--	--	--	--	Cellular Component: mitochondrion (GO:0005739);; Cellular Component: vacuolar membrane (GO:0005774);; Biological Process: defense response (GO:0006952);; Biological Process: response to desiccation (GO:0009269);; Cellular Component: chloroplast thylakoid membrane (GO:0009535);; Biological Process: cold acclimation (GO:0009631);; Biological Process: response to abscisic acid (GO:0009737);; Biologi…	--	Cold-regulated 413 inner membrane protein 2, chloroplastic (Precursor) GN=At1g29390 OS=Arabidopsis thaliana (Mouse-ear cress) PE=1 SV=1	cold regulated 314 thylakoid membrane 2 [Arabidopsis thaliana]
abscisic acid	AT1G29395	38.5941	44.1048	--	--	--	0.610586	0.733486	--	--	--	67.2206	316.962	0	2.49226	up	6.83026	10.3663	--	--	--	--	--	Cellular Component: mitochondrion (GO:0005739);; Cellular Component: vacuolar membrane (GO:0005774);; Biological Process: response to desiccation (GO:0009269);; Cellular Component: chloroplast thylakoid membrane (GO:0009535);; Biological Process: cold acclimation (GO:0009631);; Biological Process: response to abscisic acid (GO:0009737);; Biological Process: cellular cation homeostasis (GO:0030003…	--	Cold-regulated 413 inner membrane protein 1, chloroplastic (Precursor) GN=At1g29395 OS=Arabidopsis thaliana (Mouse-ear cress) PE=1 SV=1	cold regulated 314 inner membrane 1 [Arabidopsis thaliana]
abscisic acid	AT1G31850	14.4977	51.4317	7.73839e-07	1.58062	up	53.146	83.4648	--	--	--	45.1824	31.6643	--	--	--	87.6915	77.6498	--	--	--	--	--	Cellular Component: endosome (GO:0005768);; Cellular Component: vacuolar membrane (GO:0005774);; Cellular Component: Golgi apparatus (GO:0005794);; Cellular Component: trans-Golgi network (GO:0005802);; Molecular Function: methyltransferase activity (GO:0008168);; Molecular Function: S-adenosylmethionine-dependent methyltransferase activity (GO:0008757);; Biological Process: response to desiccati…	--	Probable methyltransferase PMT20 GN=At1g31850 OS=Arabidopsis thaliana (Mouse-ear cress) PE=1 SV=1	putative methyltransferase PMT20 [Arabidopsis thaliana]
abscisic acid	AT1G32450	15.8482	7.06445	0.000162232	-1.39308	down	339.214	530.741	--	--	--	12.4991	19.9248	--	--	--	298.107	89.623	0	-1.73467	down	[E]	Amino acid transport and metabolism	Molecular Function: protein binding (GO:0005515);; Cellular Component: Golgi apparatus (GO:0005794);; Cellular Component: plasma membrane (GO:0005886);; Biological Process: polysaccharide metabolic process (GO:0005976);; Biological Process: polyamine catabolic process (GO:0006598);; Biological Process: iron ion transport (GO:0006826);; Biological Process: oligopeptide transport (GO:0006857);; Bio…	--	Nitrate transporter 1.5 GN=NRT1.5 OS=Arabidopsis thaliana (Mouse-ear cress) PE=1 SV=2	nitrate transporter 1.5 [Arabidopsis thaliana]
abscisic acid	AT1G33440	0.522987	1.03769	--	--	--	2.32155	6.81382	0.000173482	1.48745	up	1.02336	0.56817	--	--	--	6.53698	5.00668	--	--	--	[E]	Amino acid transport and metabolism	Molecular Function: transporter activity (GO:0005215);; Molecular Function: protein binding (GO:0005515);; Cellular Component: Golgi apparatus (GO:0005794);; Cellular Component: plasma membrane (GO:0005886);; Biological Process: polysaccharide metabolic process (GO:0005976);; Biological Process: nitrogen compound metabolic process (GO:0006807);; Biological Process: oligopeptide transport (GO:0006…	--	Probable peptide/nitrate transporter At1g33440 GN=At1g33440 OS=Arabidopsis thaliana (Mouse-ear cress) PE=2 SV=1	probable peptide/nitrate transporter [Arabidopsis thaliana]
abscisic acid	AT1G33790	3.23948	8.61352	--	--	--	7.97951	10.1371	--	--	--	10.4132	3.31208	3.48106e-05	-1.37971	down	8.03011	8.30465	--	--	--	--	--	Biological Process: transition metal ion transport (GO:0000041);; Molecular Function: peptide receptor activity (GO:0001653);; Molecular Function: copper ion binding (GO:0005507);; Molecular Function: protein binding (GO:0005515);; Cellular Component: nucleus (GO:0005634);; Cellular Component: vacuole (GO:0005773);; Cellular Component: cytosol (GO:0005829);; Biological Process: gluconeogenesis (G…	--	Myrosinase-binding protein-like At2g25980 GN=At2g25980 OS=Arabidopsis thaliana (Mouse-ear cress) PE=2 SV=1	jacalin lectin family protein [Arabidopsis thaliana]
abscisic acid	AT1G43160	0	0.889047	--	--	--	14.3172	3.513	5.38902e-07	-2.00538	down	0.338752	0.636562	--	--	--	8.64621	13.5758	--	--	--	--	--	Biological Process: respiratory burst involved in defense response (GO:0002679);; Molecular Function: DNA binding (GO:0003677);; Molecular Function: sequence-specific DNA binding transcription factor activity (GO:0003700);; Molecular Function: protein binding (GO:0005515);; Cellular Component: nucleus (GO:0005634);; Cellular Component: nucleolus (GO:0005730);; Cellular Component: plasma membrane …	K09286|1e-143|ath:AT1G43160|RAP2.6	Ethylene-responsive transcription factor RAP2-6 GN=F1I21.18 OS=Arabidopsis thaliana (Mouse-ear cress) PE=2 SV=2	ethylene-responsive transcription factor RAP2-6 [Arabidopsis thaliana]
abscisic acid	AT1G43670	142.768	85.8716	--	--	--	17.2334	7.37201	0.000181595	-1.2461	down	108.909	214.976	3.02989e-06	1.23826	up	27.2994	37.1971	--	--	--	[G]	Carbohydrate transport and metabolism	Molecular Function: fructose-2,6-bisphosphate 2-phosphatase activity (GO:0004331);; Cellular Component: nucleus (GO:0005634);; Cellular Component: cytosol (GO:0005829);; Biological Process: starch catabolic process (GO:0005983);; Biological Process: sucrose biosynthetic process (GO:0005986);; Biological Process: fructose metabolic process (GO:0006000);; Biological Process: nucleobase-containing c…	K03841|0.0|ath:AT1G43670|fructose-1,6-bisphosphatase, putative / D-fructose-1,6-bisphosphate 1-phosphohydrolase, putative / FBPase, putative (EC:3.1.3.11)	Fructose-1,6-bisphosphatase, cytosolic GN=At1g43670 OS=Arabidopsis thaliana (Mouse-ear cress) PE=2 SV=1	fructose-1,6-bisphosphatase [Arabidopsis thaliana]
abscisic acid	AT1G48260	1.75842	0.251878	--	--	--	1.81237	2.48819	--	--	--	1.02371	2.82542	--	--	--	2.0173	6.00739	8.31469e-05	1.54046	up	[RTKL]	--	Biological Process: cytokinesis by cell plate formation (GO:0000911);; Molecular Function: protein serine/threonine kinase activity (GO:0004674);; Molecular Function: calmodulin-dependent protein kinase activity (GO:0004683);; Molecular Function: protein tyrosine kinase activity (GO:0004713);; Molecular Function: protein binding (GO:0005515);; Molecular Function: ATP binding (GO:0005524);; Cellul…	--	CBL-interacting serine/threonine-protein kinase 17 OS=Arabidopsis thaliana (Mouse-ear cress) PE=1 SV=1	SNF1-related kinase [Arabidopsis thaliana]
abscisic acid	AT1G48480	27.6985	36.5017	--	--	--	21.2073	27.9873	--	--	--	34.3113	9.67977	5.21055e-09	-1.56146	down	17.1895	12.6171	--	--	--	[RTKL]	--	Biological Process: polysaccharide catabolic process (GO:0000272);; Biological Process: respiratory burst involved in defense response (GO:0002679);; Molecular Function: structural constituent of ribosome (GO:0003735);; Molecular Function: protein serine/threonine kinase activity (GO:0004674);; Molecular Function: protein tyrosine kinase activity (GO:0004713);; Molecular Function: ATP binding (GO…	--	Probable inactive receptor kinase At1g48480 (Precursor) GN=RKL1 OS=Arabidopsis thaliana (Mouse-ear cress) PE=1 SV=1	receptor-like kinase 1 [Arabidopsis thaliana]
abscisic acid	AT1G49450	0.763694	0.467958	--	--	--	2.47383	8.51906	1.86494e-06	1.71472	up	0.764165	2.39329	0.00381742	1.79772	up	6.01192	5.01661	--	--	--	[R]	General function prediction only	Molecular Function: nucleotide binding (GO:0000166);; Molecular Function: binding (GO:0005488);; Cellular Component: nucleus (GO:0005634);; Cellular Component: heterotrimeric G-protein complex (GO:0005834);; Biological Process: phosphate-containing compound metabolic process (GO:0006796);; Biological Process: signal transduction (GO:0007165);; Cellular Component: chloroplast (GO:0009507);; Biolog…	--	Zinc finger CCCH domain-containing protein 62 GN=ZFWD4 OS=Arabidopsis thaliana (Mouse-ear cress) PE=2 SV=1	WD40 domain-containing protein [Arabidopsis thaliana]
abscisic acid	AT1G49720	3.62033	11.7395	0.00198908	1.42601	up	14.0218	10.3719	--	--	--	21.2314	67.8362	2.55351e-15	1.9289	up	88.5925	93.8515	--	--	--	--	--	Molecular Function: sequence-specific DNA binding transcription factor activity (GO:0003700);; Cellular Component: nucleus (GO:0005634);; Biological Process: circadian rhythm (GO:0007623);; Biological Process: response to xenobiotic stimulus (GO:0009410);; Biological Process: response to water deprivation (GO:0009414);; Biological Process: response to mechanical stimulus (GO:0009612);; Biological…	K14432|0.0|ath:AT1G49720|ABF1	ABSCISIC ACID-INSENSITIVE 5-like protein 4 GN=F14J22.7 OS=Arabidopsis thaliana (Mouse-ear cress) PE=1 SV=1	abscisic acid responsive element-binding factor 1 [Arabidopsis thaliana]
abscisic acid	AT1G50630	3.45936	8.19548	--	--	--	24.5575	19.1706	--	--	--	10.1341	3.87509	0.00942734	-1.11276	down	19.3198	19.2272	--	--	--	--	--	Cellular Component: nucleus (GO:0005634);; Cellular Component: mitochondrion (GO:0005739);; Biological Process: response to cold (GO:0009409);; Biological Process: response to water deprivation (GO:0009414);; Biological Process: response to abscisic acid (GO:0009737);; Biological Process: hyperosmotic salinity response (GO:0042538);;	--	--	uncharacterized protein [Arabidopsis thaliana]
abscisic acid	AT1G51090	1.84095	1.4064	--	--	--	0.361416	0.520995	--	--	--	3.21527	19.5104	2.37588e-14	2.77811	up	2.17233	3.06798	--	--	--	--	--	Cellular Component: nucleus (GO:0005634);; Biological Process: response to cold (GO:0009409);; Biological Process: response to water deprivation (GO:0009414);; Biological Process: response to abscisic acid (GO:0009737);; Biological Process: metal ion transport (GO:0030001);; Molecular Function: metal ion binding (GO:0046872);; Biological Process: defense response to fungus (GO:0050832);;	--	CASP-like protein Sb04g002820 GN=Sb04g002820 OS=Sorghum bicolor (Sorghum) PE=3 SV=1	uncharacterized protein [Arabidopsis thaliana]
abscisic acid	AT1G52000	66.408	50.5027	--	--	--	0.113099	0.652147	--	--	--	73.7017	21.0343	9.68725e-10	-1.5482	down	0.377663	0.576044	--	--	--	--	--	Molecular Function: peptide receptor activity (GO:0001653);; Molecular Function: copper ion binding (GO:0005507);; Molecular Function: protein binding (GO:0005515);; Cellular Component: extracellular region (GO:0005576);; Cellular Component: nucleus (GO:0005634);; Cellular Component: vacuole (GO:0005773);; Cellular Component: cytosol (GO:0005829);; Biological Process: gluconeogenesis (GO:0006094)…	--	Myrosinase-binding protein-like At1g52040 GN=At1g52040 OS=Arabidopsis thaliana (Mouse-ear cress) PE=2 SV=1	jacalin-like lectin domain-containing protein [Arabidopsis thaliana]
abscisic acid	AT1G52030	2.69159	18.4035	2.84661e-13	2.4994	up	0	0	--	--	--	14.2595	20.9433	--	--	--	0.141159	0.493415	--	--	--	--	--	Biological Process: transition metal ion transport (GO:0000041);; Molecular Function: peptide receptor activity (GO:0001653);; Molecular Function: copper ion binding (GO:0005507);; Cellular Component: extracellular region (GO:0005576);; Cellular Component: nucleus (GO:0005634);; Cellular Component: vacuole (GO:0005773);; Cellular Component: cytosol (GO:0005829);; Biological Process: gluconeogenes…	--	Myrosinase-binding protein-like At1g52030 GN=F-ATMBP OS=Arabidopsis thaliana (Mouse-ear cress) PE=2 SV=1	myrosinase binding protein [Arabidopsis thaliana]
abscisic acid	AT1G52290	5.03664	11.1692	--	--	--	0.151066	1.16143	--	--	--	16.5192	3.68292	9.26044e-10	-1.88541	down	0.453999	0.641183	--	--	--	[RTKL]	--	Biological Process: activation of MAPKK activity (GO:0000186);; Molecular Function: protein serine/threonine kinase activity (GO:0004674);; Molecular Function: MAP kinase kinase kinase activity (GO:0004709);; Molecular Function: ATP binding (GO:0005524);; Cellular Component: plasma membrane (GO:0005886);; Biological Process: response to wounding (GO:0009611);; Biological Process: response to fung…	--	Proline-rich receptor-like protein kinase PERK15 GN=PERK15 OS=Arabidopsis thaliana (Mouse-ear cress) PE=1 SV=1	proline-rich receptor-like protein kinase PERK15 [Arabidopsis thaliana]
abscisic acid	AT1G52400	117.466	425.618	2.8614e-07	1.61564	up	5.47033	4.52358	--	--	--	254.977	253.437	--	--	--	10.2378	18.6826	--	--	--	[G]	Carbohydrate transport and metabolism	Molecular Function: protease binding (GO:0002020);; Molecular Function: glucan exo-1,3-beta-glucosidase activity (GO:0004338);; Molecular Function: beta-galactosidase activity (GO:0004565);; Molecular Function: copper ion binding (GO:0005507);; Cellular Component: extracellular region (GO:0005576);; Cellular Component: nucleus (GO:0005634);; Cellular Component: vacuole (GO:0005773);; Cellular Com…	--	Beta-D-glucopyranosyl abscisate beta-glucosidase (Precursor) GN=F19K6.15 OS=Arabidopsis thaliana (Mouse-ear cress) PE=1 SV=2	beta glucosidase 18 [Arabidopsis thaliana]
abscisic acid	AT1G52880	6.95345	3.26766	--	--	--	5.53226	3.79761	--	--	--	6.07886	10.9413	0.00915636	1.09115	up	5.01423	5.70255	--	--	--	--	--	Biological Process: MAPK cascade (GO:0000165);; Biological Process: response to superoxide (GO:0000303);; Biological Process: response to hypoxia (GO:0001666);; Molecular Function: DNA binding (GO:0003677);; Molecular Function: sequence-specific DNA binding transcription factor activity (GO:0003700);; Cellular Component: nucleus (GO:0005634);; Cellular Component: cytoplasm (GO:0005737);; Biologic…	--	NAC domain-containing protein 18 GN=F14G24.15 OS=Arabidopsis thaliana (Mouse-ear cress) PE=2 SV=1	NAC domain-containing protein 18 [Arabidopsis thaliana]
abscisic acid	AT1G52890	6.01708	3.26563	--	--	--	0.324851	0.104063	--	--	--	13.7274	39.674	1.98317e-11	1.77961	up	0.578533	5.51517	3.38396e-10	3.07045	up	--	--	Biological Process: MAPK cascade (GO:0000165);; Biological Process: response to hypoxia (GO:0001666);; Molecular Function: DNA binding (GO:0003677);; Molecular Function: sequence-specific DNA binding transcription factor activity (GO:0003700);; Cellular Component: nucleus (GO:0005634);; Biological Process: protein targeting to membrane (GO:0006612);; Biological Process: regulation of cell size (G…	--	NAC domain-containing protein 19 GN=F14G24.16 OS=Arabidopsis thaliana (Mouse-ear cress) PE=1 SV=1	NAC domain-containing protein 19 [Arabidopsis thaliana]
abscisic acid	AT1G54130	35.7353	26.3737	--	--	--	21.5827	17.0991	--	--	--	24.8594	44.7709	0.000109959	1.10497	up	19.406	21.6725	--	--	--	[TK]	--	Cellular Component: plasma membrane (GO:0005886);; Molecular Function: phosphoric diester hydrolase activity (GO:0008081);; Molecular Function: GTP diphosphokinase activity (GO:0008728);; Biological Process: response to water deprivation (GO:0009414);; Cellular Component: chloroplast (GO:0009507);; Biological Process: response to wounding (GO:0009611);; Biological Process: response to fungus (GO:…	--	--	RELA/SPOT homolog 3 [Arabidopsis thaliana]
abscisic acid	AT1G55450	13.0493	42.289	4.07782e-05	1.44538	up	17.188	29.0027	--	--	--	51.933	53.1799	--	--	--	21.4896	19.1712	--	--	--	[QR]	--	Cellular Component: cytosol (GO:0005829);; Molecular Function: methyltransferase activity (GO:0008168);; Biological Process: response to salt stress (GO:0009651);; Biological Process: response to ethylene (GO:0009723);; Biological Process: abscisic acid-activated signaling pathway (GO:0009738);; Biological Process: methylation (GO:0032259);; Biological Process: intracellular signal transduction (…	--	--	S-adenosyl-L-methionine-dependent methyltransferases superfamily protein [Arabidopsis thaliana]
abscisic acid	AT1G56010	7.08113	4.35219	--	--	--	58.89	39.8665	--	--	--	7.65836	16.0342	2.94995e-05	1.31321	up	68.6091	70.0142	--	--	--	--	--	Biological Process: response to hypoxia (GO:0001666);; Molecular Function: DNA binding (GO:0003677);; Molecular Function: sequence-specific DNA binding transcription factor activity (GO:0003700);; Molecular Function: protein binding (GO:0005515);; Cellular Component: nucleus (GO:0005634);; Biological Process: regulation of transcription, DNA-templated (GO:0006355);; Biological Process: protein ta…	--	NAC domain-containing protein 21/22 OS=Arabidopsis thaliana (Mouse-ear cress) PE=1 SV=2	NAC domain-containing protein 21/22 [Arabidopsis thaliana]
abscisic acid	AT1G56120	1.55148	2.53037	--	--	--	1.27846	3.68591	0.00208138	1.45397	up	2.38585	1.68893	--	--	--	2.85586	2.28279	--	--	--	[RTKL]	--	Biological Process: transition metal ion transport (GO:0000041);; Molecular Function: protein serine/threonine kinase activity (GO:0004674);; Molecular Function: protein tyrosine kinase activity (GO:0004713);; Molecular Function: protein binding (GO:0005515);; Molecular Function: ATP binding (GO:0005524);; Cellular Component: vacuole (GO:0005773);; Cellular Component: plasma membrane (GO:0005886)…	--	Probable LRR receptor-like serine/threonine-protein kinase At1g56130 (Precursor) GN=At1g56130 OS=Arabidopsis thaliana (Mouse-ear cress) PE=1 SV=2	Leucine-rich repeat transmembrane protein kinase [Arabidopsis thaliana]
abscisic acid	AT1G56170	26.4978	10.8974	6.91988e-05	-1.50329	down	7.69267	8.81955	--	--	--	12.6067	6.48648	--	--	--	9.91449	7.44665	--	--	--	--	--	Molecular Function: DNA binding (GO:0003677);; Molecular Function: sequence-specific DNA binding transcription factor activity (GO:0003700);; Molecular Function: protein binding (GO:0005515);; Cellular Component: cytoplasm (GO:0005737);; Cellular Component: cytosol (GO:0005829);; Biological Process: abscisic acid-activated signaling pathway (GO:0009738);; Cellular Component: CCAAT-binding factor …	--	Nuclear transcription factor Y subunit C-2 OS=Arabidopsis thaliana (Mouse-ear cress) PE=2 SV=2	nuclear transcription factor Y subunit C-2 [Arabidopsis thaliana]
abscisic acid	AT1G56300	5.11797	6.53852	--	--	--	14.4876	7.03325	--	--	--	24.0278	199.749	0	3.30389	up	87.9769	77.8463	--	--	--	[O]	Posttranslational modification, protein turnover, chaperones	Cellular Component: cytoplasm (GO:0005737);; Cellular Component: Golgi stack (GO:0005795);; Cellular Component: plasma membrane (GO:0005886);; Biological Process: protein folding (GO:0006457);; Biological Process: response to stress (GO:0006950);; Molecular Function: cytoskeletal protein binding (GO:0008092);; Biological Process: phototropism (GO:0009638);; Biological Process: response to abscisi…	--	Chaperone protein dnaJ 6 GN=MOJ9.8 OS=Arabidopsis thaliana (Mouse-ear cress) PE=1 SV=1	chaperone DnaJ-domain containing protein [Arabidopsis thaliana]
abscisic acid	AT1G56600	22.3442	17.1929	--	--	--	4.46786	2.38541	--	--	--	19.5793	42.3941	5.45736e-07	1.36731	up	6.23291	7.16393	--	--	--	[M]	Cell wall/membrane/envelope biogenesis	Cellular Component: nucleus (GO:0005634);; Cellular Component: cytoplasm (GO:0005737);; Biological Process: polysaccharide metabolic process (GO:0005976);; Biological Process: galactose metabolic process (GO:0006012);; Biological Process: response to heat (GO:0009408);; Biological Process: response to cold (GO:0009409);; Biological Process: response to water deprivation (GO:0009414);; Biological …	--	Galactinol synthase 2 GN=GOLS2 OS=Arabidopsis thaliana (Mouse-ear cress) PE=1 SV=1	galactinol synthase 2 [Arabidopsis thaliana]
abscisic acid	AT1G56650	12.2185	1.91784	1.07628e-08	-2.75609	down	0.454933	1.60308	--	--	--	0.337269	0.633776	--	--	--	3.34207	3.7331	--	--	--	[KAD]	--	Biological Process: cell fate specification (GO:0001708);; Molecular Function: DNA binding (GO:0003677);; Molecular Function: chromatin binding (GO:0003682);; Molecular Function: sequence-specific DNA binding transcription factor activity (GO:0003700);; Molecular Function: acid phosphatase activity (GO:0003993);; Molecular Function: protein serine/threonine phosphatase activity (GO:0004722);; Mol…	K09422|0.0|ath:AT1G56650|PAP1	Transcription factor MYB75 GN=F25P12.92 OS=Arabidopsis thaliana (Mouse-ear cress) PE=1 SV=1	transcription factor MYB75 [Arabidopsis thaliana]
abscisic acid	AT1G59870	35.874	140.336	1.54509e-08	1.72578	up	127.07	163.597	--	--	--	250.247	299.13	--	--	--	182.232	178.105	--	--	--	[V]	Defense mechanisms	Molecular Function: ATP binding (GO:0005524);; Cellular Component: mitochondrion (GO:0005739);; Cellular Component: vacuolar membrane (GO:0005774);; Cellular Component: cytosol (GO:0005829);; Cellular Component: plasma membrane (GO:0005886);; Biological Process: ATP catabolic process (GO:0006200);; Biological Process: protein targeting to membrane (GO:0006612);; Biological Process: drug transmemb…	--	ABC transporter G family member 36 GN=F23H11.19 OS=Arabidopsis thaliana (Mouse-ear cress) PE=1 SV=1	ABC transporter G family member 36 [Arabidopsis thaliana]
abscisic acid	AT1G60470	0.286741	0.301204	--	--	--	14.1389	67.0469	0	2.19976	up	0.229534	0.143775	--	--	--	53.0028	53.7911	--	--	--	[M]	Cell wall/membrane/envelope biogenesis	Cellular Component: nucleus (GO:0005634);; Cellular Component: cytoplasm (GO:0005737);; Biological Process: polysaccharide metabolic process (GO:0005976);; Biological Process: galactose metabolic process (GO:0006012);; Biological Process: response to oxidative stress (GO:0006979);; Biological Process: response to heat (GO:0009408);; Biological Process: response to high light intensity (GO:0009644…	--	Galactinol synthase 4 GN=GOLS4 OS=Arabidopsis thaliana (Mouse-ear cress) PE=2 SV=1	galactinol synthase 4 [Arabidopsis thaliana]
abscisic acid	AT1G61890	11.0252	22.7489	--	--	--	35.005	39.0206	--	--	--	42.4993	7.10762	0	-2.31027	down	33.3633	33.9256	--	--	--	[V]	Defense mechanisms	Cellular Component: plasma membrane (GO:0005886);; Biological Process: drug transmembrane transport (GO:0006855);; Biological Process: purine nucleobase transport (GO:0006863);; Cellular Component: chloroplast (GO:0009507);; Biological Process: response to salt stress (GO:0009651);; Biological Process: jasmonic acid metabolic process (GO:0009694);; Cellular Component: plant-type vacuole membrane …	--	Protein TRANSPARENT TESTA 12 GN=F17J16_80 OS=Arabidopsis thaliana (Mouse-ear cress) PE=2 SV=1	MATE efflux family protein [Arabidopsis thaliana]
abscisic acid	AT1G62280	0.564239	0.98783	--	--	--	10.6618	15.3206	--	--	--	0.602226	0.141458	--	--	--	5.42507	0.861956	1.01627e-07	-2.54526	down	[P]	Inorganic ion transport and metabolism	Molecular Function: transporter activity (GO:0005215);; Cellular Component: plasma membrane (GO:0005886);; Biological Process: anion transport (GO:0006820);; Biological Process: purine nucleobase transport (GO:0006863);; Biological Process: cellular ion homeostasis (GO:0006873);; Molecular Function: voltage-gated anion channel activity (GO:0008308);; Biological Process: response to humidity (GO:0…	--	S-type anion channel SLAH1 GN=SLAH1 OS=Arabidopsis thaliana (Mouse-ear cress) PE=2 SV=1	S-type anion channel SLAH1 [Arabidopsis thaliana]
abscisic acid	AT1G62510	240.664	9.33878	0	-4.88647	down	10.2731	3.39881	0.00483632	-1.57358	down	47.5693	41.6446	--	--	--	10.235	5.43252	--	--	--	[M]	Cell wall/membrane/envelope biogenesis	Molecular Function: chitinase activity (GO:0004568);; Cellular Component: Golgi apparatus (GO:0005794);; Biological Process: glycolytic process (GO:0006096);; Biological Process: calcium ion transport (GO:0006816);; Biological Process: water transport (GO:0006833);; Biological Process: lipid transport (GO:0006869);; Biological Process: hyperosmotic response (GO:0006972);; Biological Process: Golg…	--	14 kDa proline-rich protein DC2.15 (Precursor) OS=Daucus carota (Carrot) PE=2 SV=1	bifunctional inhibitor/lipid-transfer protein/seed storage 2S albumin-like protein [Arabidopsis thaliana]
abscisic acid	AT1G64780	58.6986	10.9407	0	-2.65057	down	171.597	198.764	--	--	--	6.95707	1.6601	1.42099e-05	-1.76365	down	32.5794	24.7832	--	--	--	[P]	Inorganic ion transport and metabolism	Biological Process: response to hypoxia (GO:0001666);; Cellular Component: extracellular region (GO:0005576);; Cellular Component: nucleus (GO:0005634);; Cellular Component: plasma membrane (GO:0005886);; Biological Process: protein targeting to membrane (GO:0006612);; Biological Process: nucleotide transport (GO:0006862);; Biological Process: ER to Golgi vesicle-mediated transport (GO:0006888);;…	--	Ammonium transporter 1 member 2 GN=AMT1-2 OS=Arabidopsis thaliana (Mouse-ear cress) PE=1 SV=1	ammonium transporter 1;2 [Arabidopsis thaliana]
abscisic acid	AT1G64890	2.82199	4.40849	--	--	--	10.0788	6.68258	--	--	--	4.40212	9.57833	0.000128095	1.36099	up	15.3406	14.79	--	--	--	[GEPR]	--	Molecular Function: transporter activity (GO:0005215);; Biological Process: transport (GO:0006810);; Biological Process: circadian rhythm (GO:0007623);; Biological Process: response to cold (GO:0009409);; Biological Process: response to water deprivation (GO:0009414);; Cellular Component: chloroplast (GO:0009507);; Biological Process: response to abscisic acid (GO:0009737);; Cellular Component: m…	--	Probable folate-biopterin transporter 7 GN=At1g64890 OS=Arabidopsis thaliana (Mouse-ear cress) PE=2 SV=1	probable folate-biopterin transporter 7 [Arabidopsis thaliana]
abscisic acid	AT1G68400	7.73922	19.9595	0.00824554	1.1176	up	9.16335	10.9662	--	--	--	17.1329	5.17852	9.14994e-07	-1.45771	down	9.27577	8.65916	--	--	--	[RTKL]	--	Biological Process: polysaccharide catabolic process (GO:0000272);; Molecular Function: protein serine/threonine kinase activity (GO:0004674);; Molecular Function: ATP binding (GO:0005524);; Cellular Component: extracellular region (GO:0005576);; Cellular Component: mitochondrion (GO:0005739);; Cellular Component: vacuolar membrane (GO:0005774);; Biological Process: starch metabolic process (GO:0…	--	Probable leucine-rich repeat receptor-like protein kinase At1g68400 (Precursor) GN=At1g68400 OS=Arabidopsis thaliana (Mouse-ear cress) PE=2 SV=1	leucine-rich repeat transmembrane protein kinase family protein [Arabidopsis thaliana]
abscisic acid	AT1G68570	51.6997	22.3072	7.02595e-06	-1.44882	down	4.09462	12.3298	6.44289e-07	1.53557	up	15.0768	15.8294	--	--	--	17.0455	20.7391	--	--	--	[E]	Amino acid transport and metabolism	Molecular Function: transporter activity (GO:0005215);; Molecular Function: protein binding (GO:0005515);; Cellular Component: Golgi apparatus (GO:0005794);; Cellular Component: plasma membrane (GO:0005886);; Biological Process: polysaccharide metabolic process (GO:0005976);; Biological Process: oligopeptide transport (GO:0006857);; Biological Process: lipid transport (GO:0006869);; Biological Pr…	--	Probable nitrite transporter At1g68570 GN=At1g68570 OS=Arabidopsis thaliana (Mouse-ear cress) PE=2 SV=1	putative nitrite transporter [Arabidopsis thaliana]
abscisic acid	AT1G68880	1.06233	0.743939	--	--	--	13.3824	46.4826	2.26266e-10	1.74314	up	1.55904	1.19849	--	--	--	36.6431	50.3085	--	--	--	--	--	Molecular Function: DNA binding (GO:0003677);; Molecular Function: sequence-specific DNA binding transcription factor activity (GO:0003700);; Cellular Component: nucleus (GO:0005634);; Biological Process: regulation of transcription, DNA-templated (GO:0006355);; Biological Process: regulation of cellular amino acid metabolic process (GO:0006521);; Biological Process: iron ion transport (GO:000682…	--	Ocs element-binding factor 1 GN=OBF1 OS=Zea mays (Maize) PE=2 SV=2	basic leucine-zipper 8 [Arabidopsis thaliana]
abscisic acid	AT1G69260	11.9183	16.5071	--	--	--	11.439	16.3982	--	--	--	14.7701	5.11278	0.00063623	-1.25662	down	9.86769	10.8432	--	--	--	--	--	Molecular Function: protein binding (GO:0005515);; Cellular Component: nucleus (GO:0005634);; Biological Process: protein targeting to membrane (GO:0006612);; Biological Process: response to water deprivation (GO:0009414);; Biological Process: response to wounding (GO:0009611);; Biological Process: response to ethylene (GO:0009723);; Biological Process: response to auxin (GO:0009733);; Biological…	--	Ninja-family protein AFP1 OS=Arabidopsis thaliana (Mouse-ear cress) PE=1 SV=1	ABI five binding protein [Arabidopsis thaliana]
abscisic acid	AT1G69490	17.3875	17.6516	--	--	--	0.630013	1.93747	--	--	--	9.24793	62.2278	0	2.98794	up	8.66748	25.7776	2.55351e-13	1.55987	up	--	--	Biological Process: MAPK cascade (GO:0000165);; Biological Process: response to hypoxia (GO:0001666);; Molecular Function: DNA binding (GO:0003677);; Molecular Function: sequence-specific DNA binding transcription factor activity (GO:0003700);; Cellular Component: nucleus (GO:0005634);; Biological Process: regulation of transcription, DNA-templated (GO:0006355);; Biological Process: protein targe…	--	NAC transcription factor 29 GN=At1g69490 OS=Arabidopsis thaliana (Mouse-ear cress) PE=2 SV=1	NAC transcription factor protein family [Arabidopsis thaliana]
abscisic acid	AT1G69830	54.2311	13.1461	2.55351e-15	-2.27847	down	16.0937	2.52514	0	-2.67991	down	32.35	107.102	0	1.98343	up	29.1107	32.979	--	--	--	[G]	Carbohydrate transport and metabolism	Molecular Function: alpha-amylase activity (GO:0004556);; Molecular Function: calcium ion binding (GO:0005509);; Cellular Component: extracellular region (GO:0005576);; Biological Process: starch catabolic process (GO:0005983);; Biological Process: sucrose catabolic process (GO:0005987);; Biological Process: circadian rhythm (GO:0007623);; Cellular Component: chloroplast stroma (GO:0009570);; Bio…	--	Alpha-amylase 3, chloroplastic (Precursor) GN=AMY3 OS=Arabidopsis thaliana (Mouse-ear cress) PE=2 SV=1	alpha-amylase-like 3 [Arabidopsis thaliana]
abscisic acid	AT1G70000	16.5864	4.73451	5.91255e-08	-2.01222	down	18.396	13.0956	--	--	--	5.05115	3.66112	--	--	--	15.1459	15.2855	--	--	--	--	--	Molecular Function: DNA binding (GO:0003677);; Molecular Function: chromatin binding (GO:0003682);; Molecular Function: sequence-specific DNA binding transcription factor activity (GO:0003700);; Cellular Component: nucleus (GO:0005634);; Biological Process: regulation of transcription, DNA-templated (GO:0006355);; Molecular Function: zinc ion binding (GO:0008270);; Biological Process: response to…	--	Transcription factor MYB1R1 OS=Solanum tuberosum (Potato) PE=2 SV=1	myb-like transcription factor [Arabidopsis thaliana]
abscisic acid	AT1G70090	8.07102	30.8161	7.69417e-07	1.67861	up	8.33588	7.35556	--	--	--	82.6982	8.81523	0	-2.96074	down	5.87073	5.78957	--	--	--	--	--	Cellular Component: endoplasmic reticulum (GO:0005783);; Cellular Component: Golgi apparatus (GO:0005794);; Biological Process: tryptophan catabolic process (GO:0006569);; Biological Process: protein targeting to membrane (GO:0006612);; Biological Process: response to oxidative stress (GO:0006979);; Biological Process: response to wounding (GO:0009611);; Biological Process: response to fungus (GO…	--	Probable galacturonosyltransferase-like 9 GN=F20P5.18 OS=Arabidopsis thaliana (Mouse-ear cress) PE=2 SV=1	putative galacturonosyltransferase-like 9 [Arabidopsis thaliana]
abscisic acid	AT1G70130	0	0	--	--	--	0	0.0675805	--	--	--	0	0	--	--	--	0.0469636	1.07449	0.00718492	3.44218	up	[RTKL]	--	Biological Process: transition metal ion transport (GO:0000041);; Biological Process: MAPK cascade (GO:0000165);; Molecular Function: protein serine/threonine kinase activity (GO:0004674);; Molecular Function: transmembrane receptor protein serine/threonine kinase activity (GO:0004675);; Molecular Function: ATP binding (GO:0005524);; Cellular Component: plasma membrane (GO:0005886);; Biological P…	--	Putative L-type lectin-domain containing receptor kinase V.2 (Precursor) GN=F20P5.15 OS=Arabidopsis thaliana (Mouse-ear cress) PE=3 SV=1	lectin receptor-like kinase [Arabidopsis thaliana]
abscisic acid	AT1G70460	0.0469855	0.0987107	--	--	--	1.42053	5.36315	2.10962e-06	1.8365	up	0.112835	0	--	--	--	4.09971	7.92419	--	--	--	--	--	Molecular Function: protein serine/threonine kinase activity (GO:0004674);; Molecular Function: ATP binding (GO:0005524);; Cellular Component: plasma membrane (GO:0005886);; Biological Process: polysaccharide metabolic process (GO:0005976);; Biological Process: protein phosphorylation (GO:0006468);; Cellular Component: plasmodesma (GO:0009506);; Biological Process: plant-type cell wall organizati…	--	Proline-rich receptor-like protein kinase PERK13 GN=F24J13.3 OS=Arabidopsis thaliana (Mouse-ear cress) PE=2 SV=1	proline-rich extensin-like receptor kinase [Arabidopsis thaliana]
abscisic acid	AT1G70680	0	0	--	--	--	0.620842	0.298323	--	--	--	0.115067	2.70283	0.000280294	3.499	up	0	0.26351	--	--	--	--	--	Molecular Function: glycerol-3-phosphate O-acyltransferase activity (GO:0004366);; Molecular Function: heme oxygenase (decyclizing) activity (GO:0004392);; Molecular Function: calcium ion binding (GO:0005509);; Cellular Component: extracellular region (GO:0005576);; Cellular Component: vacuole (GO:0005773);; Biological Process: phosphatidylglycerol biosynthetic process (GO:0006655);; Biological P…	--	Probable peroxygenase 5 GN=F5A18.14 OS=Arabidopsis thaliana (Mouse-ear cress) PE=2 SV=1	Caleosin-related family protein [Arabidopsis thaliana]
abscisic acid	AT1G71030	60.7973	12.8548	3.77476e-15	-2.46084	down	7.59083	0.810554	1.32704e-07	-3.01296	down	15.0068	197.595	0	3.96184	up	5.35114	3.10252	--	--	--	[KAD]	--	Molecular Function: DNA binding (GO:0003677);; Molecular Function: chromatin binding (GO:0003682);; Molecular Function: sequence-specific DNA binding transcription factor activity (GO:0003700);; Cellular Component: nucleus (GO:0005634);; Biological Process: regulation of transcription, DNA-templated (GO:0006355);; Biological Process: polyamine catabolic process (GO:0006598);; Biological Process: …	K09422|1e-143|ath:AT1G71030|MYBL2	Transcription factor MYB3 GN=MYB3 OS=Arabidopsis thaliana (Mouse-ear cress) PE=1 SV=1	putative myb family transcription factor [Arabidopsis thaliana]
abscisic acid	AT1G71130	14.8578	13.4294	--	--	--	24.6239	14.342	--	--	--	18.6701	35.8634	0.000303324	1.19021	up	25.6641	54.1571	2.13964e-08	1.07158	up	--	--	Molecular Function: DNA binding (GO:0003677);; Molecular Function: sequence-specific DNA binding transcription factor activity (GO:0003700);; Molecular Function: protein binding (GO:0005515);; Cellular Component: nucleus (GO:0005634);; Cellular Component: cytoplasm (GO:0005737);; Biological Process: oligopeptide transport (GO:0006857);; Biological Process: nucleotide biosynthetic process (GO:0009…	--	Ethylene-responsive transcription factor ERF070 GN=ERF070 OS=Arabidopsis thaliana (Mouse-ear cress) PE=1 SV=1	ethylene-responsive transcription factor ERF070 [Arabidopsis thaliana]
abscisic acid	AT1G72360	1.38297	2.90544	--	--	--	48.5993	25.5704	--	--	--	12.6808	2.64766	1.37814e-06	-1.94739	down	31.0062	27.1959	--	--	--	--	--	Biological Process: MAPK cascade (GO:0000165);; Biological Process: respiratory burst involved in defense response (GO:0002679);; Molecular Function: DNA binding (GO:0003677);; Molecular Function: sequence-specific DNA binding transcription factor activity (GO:0003700);; Molecular Function: protein binding (GO:0005515);; Cellular Component: nucleus (GO:0005634);; Cellular Component: nucleolus (GO…	--	Ethylene-responsive transcription factor ERF073 GN=ERF073 OS=Arabidopsis thaliana (Mouse-ear cress) PE=2 SV=1	ethylene-responsive transcription factor ERF073 [Arabidopsis thaliana]
abscisic acid	AT1G72770	23.4743	21.0276	--	--	--	18.5046	18.4808	--	--	--	27.9367	10.1817	4.15484e-05	-1.19384	down	18.243	19.2722	--	--	--	[T]	Signal transduction mechanisms	Molecular Function: protein serine/threonine phosphatase activity (GO:0004722);; Molecular Function: protein binding (GO:0005515);; Cellular Component: nucleus (GO:0005634);; Cellular Component: cytosol (GO:0005829);; Biological Process: negative regulation of protein kinase activity (GO:0006469);; Biological Process: protein dephosphorylation (GO:0006470);; Cellular Component: protein serine/thr…	--	Protein phosphatase 2C 16 (Precursor) GN=F28P22.4 OS=Arabidopsis thaliana (Mouse-ear cress) PE=1 SV=1	protein phosphatase 2C 16 [Arabidopsis thaliana]
abscisic acid	AT1G73480	48.7268	2.77746	0	-4.31791	down	20.2568	3.78895	0	-2.42828	down	6.55131	35.5593	0	2.68337	up	13.5738	14.9452	--	--	--	[I]	Lipid transport and metabolism	Cellular Component: cytoplasm (GO:0005737);; Biological Process: response to cold (GO:0009409);; Biological Process: response to water deprivation (GO:0009414);; Biological Process: response to abscisic acid (GO:0009737);; Molecular Function: hydrolase activity (GO:0016787);; Biological Process: hyperosmotic salinity response (GO:0042538);; Biological Process: cell wall biogenesis (GO:0042546);;	--	--	alpha/beta-Hydrolases superfamily protein [Arabidopsis thaliana]
abscisic acid	AT1G74090	65.6306	21.0915	9.61934e-10	-1.86955	down	69.5711	65.4085	--	--	--	33.4253	29.3768	--	--	--	33.1362	31.131	--	--	--	--	--	Cellular Component: cytoplasm (GO:0005737);; Biological Process: tryptophan catabolic process (GO:0006569);; Biological Process: response to water deprivation (GO:0009414);; Biological Process: indoleacetic acid biosynthetic process (GO:0009684);; Biological Process: jasmonic acid metabolic process (GO:0009694);; Biological Process: response to ethylene (GO:0009723);; Biological Process: response…	--	Cytosolic sulfotransferase 18 GN=F2P9.4 OS=Arabidopsis thaliana (Mouse-ear cress) PE=1 SV=1	desulfo-glucosinolate sulfotransferase 18 [Arabidopsis thaliana]
abscisic acid	AT1G74100	59.2378	19.5766	2.91086e-09	-1.8291	down	100.102	75.4806	--	--	--	33.7188	21.2399	--	--	--	42.9914	49.4159	--	--	--	--	--	Cellular Component: cytoplasm (GO:0005737);; Biological Process: tryptophan catabolic process (GO:0006569);; Biological Process: response to water deprivation (GO:0009414);; Biological Process: indoleacetic acid biosynthetic process (GO:0009684);; Biological Process: jasmonic acid metabolic process (GO:0009694);; Biological Process: response to ethylene (GO:0009723);; Biological Process: response…	K11821|0.0|ath:AT1G74100|SOT16	Cytosolic sulfotransferase 16 GN=F2P9.3 OS=Arabidopsis thaliana (Mouse-ear cress) PE=1 SV=1	sulfotransferase 16 [Arabidopsis thaliana]
abscisic acid	AT1G74740	2.63376	8.69503	0.0020936	1.44875	up	16.9953	21.9941	--	--	--	13.3024	5.61254	--	--	--	21.1629	20.577	--	--	--	[RTKL]	--	Biological Process: MAPK cascade (GO:0000165);; Molecular Function: calmodulin-dependent protein kinase activity (GO:0004683);; Molecular Function: calcium-dependent protein kinase C activity (GO:0004698);; Molecular Function: calcium ion binding (GO:0005509);; Molecular Function: protein binding (GO:0005515);; Molecular Function: ATP binding (GO:0005524);; Cellular Component: nucleus (GO:0005634…	K13412|0.0|ath:AT1G74740|CPK30	Calcium-dependent protein kinase 30 GN=F25A4.29 OS=Arabidopsis thaliana (Mouse-ear cress) PE=1 SV=1	calcium-dependent protein kinase 30 [Arabidopsis thaliana]
abscisic acid	AT1G74930	2.09746	1.32195	--	--	--	0.754918	0.290198	--	--	--	1.23127	9.78072	1.13474e-11	3.07107	up	2.82334	1.28167	--	--	--	--	--	Biological Process: defense response to insect (GO:0002213);; Biological Process: respiratory burst involved in defense response (GO:0002679);; Molecular Function: DNA binding (GO:0003677);; Molecular Function: sequence-specific DNA binding transcription factor activity (GO:0003700);; Cellular Component: nucleus (GO:0005634);; Cellular Component: cytoplasm (GO:0005737);; Biological Process: regul…	--	Ethylene-responsive transcription factor ERF018 GN=ERF018 OS=Arabidopsis thaliana (Mouse-ear cress) PE=2 SV=1	ethylene-responsive transcription factor ERF018 [Arabidopsis thaliana]
abscisic acid	AT1G75490	5.53937	5.93067	--	--	--	0.230046	0.331621	--	--	--	6.4808	12.3386	0.00369099	1.17003	up	0.844994	1.17169	--	--	--	--	--	Molecular Function: DNA binding (GO:0003677);; Molecular Function: sequence-specific DNA binding transcription factor activity (GO:0003700);; Molecular Function: protein binding (GO:0005515);; Cellular Component: nucleus (GO:0005634);; Cellular Component: nucleolus (GO:0005730);; Cellular Component: cytoplasm (GO:0005737);; Biological Process: regulation of transcription, DNA-templated (GO:000635…	--	Dehydration-responsive element-binding protein 2D GN=F10A5.29 OS=Arabidopsis thaliana (Mouse-ear cress) PE=2 SV=1	dehydration-responsive element-binding protein 2D [Arabidopsis thaliana]
abscisic acid	AT1G75750	90.3304	268.013	0.000102076	1.32548	up	139.173	79.1167	--	--	--	631.892	172.695	6.27365e-11	-1.61219	down	169.005	136.863	--	--	--	--	--	Biological Process: polysaccharide biosynthetic process (GO:0000271);; Molecular Function: protein binding (GO:0005515);; Cellular Component: extracellular region (GO:0005576);; Cellular Component: cell wall (GO:0005618);; Cellular Component: plasma membrane (GO:0005886);; Biological Process: tryptophan catabolic process (GO:0006569);; Cellular Component: plant-type cell wall (GO:0009505);; Biolo…	--	Gibberellin-regulated protein 1 (Precursor) GN=GASA1 OS=Arabidopsis thaliana (Mouse-ear cress) PE=2 SV=2	GA-responsive GAST1 protein-like protein [Arabidopsis thaliana]
abscisic acid	AT1G76430	0.270241	0.141936	--	--	--	4.59578	3.22487	--	--	--	0.108163	0.203253	--	--	--	1.65643	4.64436	0.000730799	1.45368	up	[GEPR]	--	Molecular Function: sugar:proton symporter activity (GO:0005351);; Cellular Component: nucleus (GO:0005634);; Cellular Component: mitochondrion (GO:0005739);; Cellular Component: vacuole (GO:0005773);; Cellular Component: Golgi apparatus (GO:0005794);; Cellular Component: plasma membrane (GO:0005886);; Biological Process: phosphate ion transport (GO:0006817);; Biological Process: oligopeptide tra…	K08176|0.0|ath:AT1G76430|phosphate transporter family protein	Probable inorganic phosphate transporter 1-9 GN=PHT1-9 OS=Arabidopsis thaliana (Mouse-ear cress) PE=2 SV=1	putative inorganic phosphate transporter 1-9 [Arabidopsis thaliana]
abscisic acid	AT1G76470	0.10635	0.446856	--	--	--	6.43063	0.7725	1.95874e-07	-2.87899	down	1.10672	0.319951	--	--	--	2.07064	2.24201	--	--	--	[MG]	--	Molecular Function: nucleotide binding (GO:0000166);; Biological Process: alternative mRNA splicing, via spliceosome (GO:0000380);; Molecular Function: double-stranded DNA binding (GO:0003690);; Molecular Function: single-stranded DNA binding (GO:0003697);; Molecular Function: mRNA binding (GO:0003729);; Molecular Function: protein kinase activity (GO:0004672);; Molecular Function: calmodulin bin…	--	Cinnamoyl-CoA reductase 2 GN=CCR2 OS=Arabidopsis thaliana (Mouse-ear cress) PE=1 SV=1	NAD(P)-binding Rossmann-fold superfamily protein [Arabidopsis thaliana]
abscisic acid	AT1G76650	0.965145	0.675884	--	--	--	10.9423	7.67826	--	--	--	1.41642	5.68625	0.000650251	2.10801	up	31.5511	25.9494	--	--	--	--	--	Molecular Function: calcium ion binding (GO:0005509);; Cellular Component: nucleus (GO:0005634);; Cellular Component: cytoplasm (GO:0005737);; Cellular Component: peroxisome (GO:0005777);; Cellular Component: plasma membrane (GO:0005886);; Biological Process: response to cold (GO:0009409);; Biological Process: double fertilization forming a zygote and endosperm (GO:0009567);; Biological Process: …	K13448|1e-115|ath:AT1G76650|CML38	Calcium-binding protein CML38 GN=CML38 OS=Arabidopsis thaliana (Mouse-ear cress) PE=2 SV=1	calcium-binding protein CML38 [Arabidopsis thaliana]
abscisic acid	AT1G76930	279.012	101.678	1.23755e-08	-1.69516	down	593.887	847.862	--	--	--	79.621	133.033	--	--	--	745.795	1668.69	0	1.16039	up	--	--	Molecular Function: structural constituent of cell wall (GO:0005199);; Molecular Function: protein binding (GO:0005515);; Cellular Component: nucleus (GO:0005634);; Biological Process: amino acid transport (GO:0006865);; Biological Process: cell communication (GO:0007154);; Biological Process: circadian rhythm (GO:0007623);; Cellular Component: plant-type cell wall (GO:0009505);; Cellular Compone…	--	Extensin-1 (Precursor) GN=F22K20.3 OS=Arabidopsis thaliana (Mouse-ear cress) PE=2 SV=2	extensin 4 [Arabidopsis thaliana]
abscisic acid	AT1G77450	8.84875	11.2265	--	--	--	47.4005	41.2601	--	--	--	25.1137	8.29753	6.47803e-05	-1.32651	down	33.1478	25.7013	--	--	--	--	--	Biological Process: MAPK cascade (GO:0000165);; Biological Process: response to hypoxia (GO:0001666);; Molecular Function: DNA binding (GO:0003677);; Molecular Function: sequence-specific DNA binding transcription factor activity (GO:0003700);; Cellular Component: nucleus (GO:0005634);; Biological Process: regulation of transcription, DNA-templated (GO:0006355);; Biological Process: protein targe…	--	NAC domain-containing protein 2 GN=T1N6.12 OS=Arabidopsis thaliana (Mouse-ear cress) PE=2 SV=2	NAC domain containing protein 32 [Arabidopsis thaliana]
abscisic acid	AT1G77640	0.136703	0.430795	--	--	--	2.0665	1.13483	--	--	--	4.81492	0.616902	0.000599056	-2.44648	down	2.07015	2.38071	--	--	--	--	--	Biological Process: defense response to insect (GO:0002213);; Biological Process: respiratory burst involved in defense response (GO:0002679);; Molecular Function: DNA binding (GO:0003677);; Molecular Function: sequence-specific DNA binding transcription factor activity (GO:0003700);; Cellular Component: nucleus (GO:0005634);; Biological Process: response to water deprivation (GO:0009414);; Biolo…	--	Ethylene-responsive transcription factor ERF013 GN=ERF013 OS=Arabidopsis thaliana (Mouse-ear cress) PE=2 SV=1	ethylene-responsive transcription factor ERF013 [Arabidopsis thaliana]
abscisic acid	AT1G78230	9.95593	12.4557	--	--	--	0.18118	0.464318	--	--	--	11.7754	2.8606	2.92514e-08	-1.76169	down	0.161334	0.205067	--	--	--	[S]	Function unknown	Molecular Function: protein binding (GO:0005515);; Cellular Component: extracellular region (GO:0005576);; Cellular Component: vacuole (GO:0005773);; Biological Process: signal transduction (GO:0007165);; Biological Process: metabolic process (GO:0008152);; Biological Process: asymmetric cell division (GO:0008356);; Biological Process: response to bacterium (GO:0009617);; Biological Process: resp…	--	Probable disease resistance protein At1g61180 GN=At1g61180 OS=Arabidopsis thaliana (Mouse-ear cress) PE=2 SV=2	Outer arm dynein light chain 1 protein [Arabidopsis thaliana]
abscisic acid	AT1G78260	1.32772	4.85353	0.00432075	1.57092	up	2.98194	4.57414	--	--	--	4.80401	2.15699	--	--	--	4.48082	5.59808	--	--	--	[R]	General function prediction only	Molecular Function: nucleotide binding (GO:0000166);; Biological Process: alternative mRNA splicing, via spliceosome (GO:0000380);; Molecular Function: RNA binding transcription antitermination factor activity (GO:0001072);; Molecular Function: double-stranded DNA binding (GO:0003690);; Molecular Function: single-stranded DNA binding (GO:0003697);; Molecular Function: RNA binding (GO:0003723);; M…	--	Glycine-rich RNA-binding protein 8 GN=T22F8.160 OS=Arabidopsis thaliana (Mouse-ear cress) PE=1 SV=1	RNA recognition motif-containing protein [Arabidopsis thaliana]
abscisic acid	AT1G78290	8.47982	9.39786	--	--	--	27.8046	11.7863	7.83881e-07	-1.26651	down	9.02996	4.85652	--	--	--	35.2309	21.3209	--	--	--	[RTKL]	--	Molecular Function: protein serine/threonine kinase activity (GO:0004674);; Molecular Function: protein binding (GO:0005515);; Molecular Function: ATP binding (GO:0005524);; Cellular Component: nucleus (GO:0005634);; Cellular Component: cytosol (GO:0005829);; Cellular Component: plasma membrane (GO:0005886);; Biological Process: sucrose metabolic process (GO:0005985);; Biological Process: glycoly…	K14498|0.0|ath:AT1G78290|serine/threonine protein kinase, putative	Serine/threonine-protein kinase SRK2C GN=F3F9.17 OS=Arabidopsis thaliana (Mouse-ear cress) PE=1 SV=1	serine/threonine-protein kinase SRK2C [Arabidopsis thaliana]
abscisic acid	AT1G78580	24.2645	13.3148	0.00482327	-1.10246	down	20.0735	20.9614	--	--	--	12.3692	8.44392	--	--	--	13.1448	10.6223	--	--	--	[G]	Carbohydrate transport and metabolism	Biological Process: response to singlet oxygen (GO:0000304);; Molecular Function: alpha,alpha-trehalose-phosphate synthase (UDP-forming) activity (GO:0003825);; Molecular Function: trehalose-phosphatase activity (GO:0004805);; Cellular Component: cytoplasm (GO:0005737);; Cellular Component: cytosol (GO:0005829);; Biological Process: trehalose biosynthetic process (GO:0005992);; Biological Process…	K00697|0.0|ath:AT1G78580|ATTPS1	Alpha,alpha-trehalose-phosphate synthase [UDP-forming] 1 GN=TPS1 OS=Arabidopsis thaliana (Mouse-ear cress) PE=1 SV=1	alpha,alpha-trehalose-phosphate synthase [UDP-forming] 1 [Arabidopsis thaliana]
abscisic acid	AT1G79440	7.36568	48.4071	2.44249e-15	2.45983	up	40.1738	48.5377	--	--	--	54.3255	84.045	--	--	--	68.5955	63.4736	--	--	--	[C]	Energy production and conversion	Molecular Function: 3-chloroallyl aldehyde dehydrogenase activity (GO:0004028);; Molecular Function: succinate-semialdehyde dehydrogenase (NAD+) activity (GO:0004777);; Molecular Function: copper ion binding (GO:0005507);; Molecular Function: ATP binding (GO:0005524);; Cellular Component: cell wall (GO:0005618);; Cellular Component: mitochondrial matrix (GO:0005759);; Cellular Component: peroxiso…	K00135|0.0|ath:AT1G79440|ALDH5F1	Succinate-semialdehyde dehydrogenase, mitochondrial (Precursor) GN=T8K14.14 OS=Arabidopsis thaliana (Mouse-ear cress) PE=1 SV=2	succinate-semialdehyde dehydrogenase [Arabidopsis thaliana]
abscisic acid	AT1G79450	0.408543	0.944129	--	--	--	18.4392	15.0922	--	--	--	0.196222	1.90509	0.000232549	2.97773	up	23.5685	25.3139	--	--	--	[DKT]	--	Molecular Function: protein binding (GO:0005515);; Cellular Component: Golgi apparatus (GO:0005794);; Cellular Component: plasma membrane (GO:0005886);; Biological Process: amino acid transport (GO:0006865);; Biological Process: membrane fusion (GO:0006944);; Cellular Component: chloroplast thylakoid lumen (GO:0009543);; Biological Process: systemic acquired resistance (GO:0009627);; Biological P…	--	ALA-interacting subunit 5 GN=ALIS5 OS=Arabidopsis thaliana (Mouse-ear cress) PE=1 SV=1	ALA-interacting subunit 5 [Arabidopsis thaliana]
abscisic acid	AT1G79700	5.31003	46.1993	1.11022e-16	2.83887	up	4.86107	11.7389	--	--	--	67.5483	42.1083	--	--	--	8.74043	11.0039	--	--	--	--	--	Molecular Function: sequence-specific DNA binding RNA polymerase II transcription factor activity (GO:0000981);; Molecular Function: DNA binding (GO:0003677);; Cellular Component: nucleus (GO:0005634);; Cellular Component: nucleolus (GO:0005730);; Biological Process: regulation of glycolytic process (GO:0006110);; Biological Process: regulation of transcription, DNA-templated (GO:0006355);; Biolo…	K09285|0.0|ath:AT1G79700|ovule development protein, putative	AP2-like ethylene-responsive transcription factor At1g79700 GN=At1g79700 OS=Arabidopsis thaliana (Mouse-ear cress) PE=2 SV=1	AP2-like ethylene-responsive transcription factor [Arabidopsis thaliana]
abscisic acid	AT1G80840	3.65221	3.1594	--	--	--	2.20373	1.33758	--	--	--	6.19108	16.3198	5.27482e-07	1.63458	up	5.96446	7.38433	--	--	--	--	--	Biological Process: MAPK cascade (GO:0000165);; Biological Process: response to molecule of bacterial origin (GO:0002237);; Biological Process: respiratory burst involved in defense response (GO:0002679);; Molecular Function: sequence-specific DNA binding transcription factor activity (GO:0003700);; Molecular Function: protein binding (GO:0005515);; Cellular Component: nucleus (GO:0005634);; Biol…	--	Probable WRKY transcription factor 40 GN=WRKY40 OS=Arabidopsis thaliana (Mouse-ear cress) PE=1 SV=1	putative WRKY transcription factor 40 [Arabidopsis thaliana]
abscisic acid	AT2G01150	6.06207	22.6058	0.00022506	1.6206	up	12.4366	32.5533	1.15298e-05	1.33857	up	21.2303	10.4866	--	--	--	30.2722	28.0599	--	--	--	--	--	Biological Process: RNA methylation (GO:0001510);; Molecular Function: ubiquitin-protein transferase activity (GO:0004842);; Molecular Function: protein binding (GO:0005515);; Cellular Component: nucleolus (GO:0005730);; Cellular Component: vacuolar membrane (GO:0005774);; Cellular Component: Golgi apparatus (GO:0005794);; Cellular Component: plasma membrane (GO:0005886);; Biological Process: pro…	--	Probable E3 ubiquitin-protein ligase RHA2B GN=RHA2B OS=Arabidopsis thaliana (Mouse-ear cress) PE=1 SV=2	putative E3 ubiquitin-protein ligase RHA2B [Arabidopsis thaliana]
abscisic acid	AT2G03440	126.117	92.7939	--	--	--	62.9324	45.3233	--	--	--	88.0273	190.872	7.16409e-08	1.37292	up	76.3613	67.8394	--	--	--	--	--	Molecular Function: DNA binding (GO:0003677);; Molecular Function: chromatin binding (GO:0003682);; Cellular Component: nucleus (GO:0005634);; Cellular Component: cytosol (GO:0005829);; Cellular Component: plasma membrane (GO:0005886);; Biological Process: gluconeogenesis (GO:0006094);; Biological Process: glycolytic process (GO:0006096);; Biological Process: nucleosome assembly (GO:0006334);; Bi…	--	Early nodulin-12B (Precursor) GN=ENOD12B OS=Medicago sativa (Alfalfa) PE=2 SV=1	nodulin-related protein 1 [Arabidopsis thaliana]
abscisic acid	AT2G04240	16.7816	18.0404	--	--	--	10.5966	9.77623	--	--	--	11.0768	37.3485	4.9738e-14	1.99925	up	29.7936	24.4669	--	--	--	--	--	Biological Process: MAPK cascade (GO:0000165);; Biological Process: RNA methylation (GO:0001510);; Biological Process: response to molecule of fungal origin (GO:0002238);; Molecular Function: ubiquitin-protein transferase activity (GO:0004842);; Molecular Function: protein binding (GO:0005515);; Cellular Component: nucleolus (GO:0005730);; Cellular Component: vacuole (GO:0005773);; Cellular Compo…	--	Probable E3 ubiquitin-protein ligase RHA2B GN=RHA2B OS=Arabidopsis thaliana (Mouse-ear cress) PE=1 SV=2	RING-H2 protein XERICO [Arabidopsis thaliana]
abscisic acid	AT2G05380	1606.36	1402.95	--	--	--	411.212	140.932	2.22045e-16	-1.57869	down	3338.76	3068.95	--	--	--	62.6312	29.0728	3.65358e-08	-1.10363	down	--	--	Biological Process: alternative mRNA splicing, via spliceosome (GO:0000380);; Molecular Function: double-stranded DNA binding (GO:0003690);; Molecular Function: single-stranded DNA binding (GO:0003697);; Molecular Function: mRNA binding (GO:0003729);; Molecular Function: protein kinase activity (GO:0004672);; Molecular Function: protein binding (GO:0005515);; Cellular Component: extracellular reg…	--	Glycine-rich protein 3 short isoform (Precursor) GN=GRP3S OS=Arabidopsis thaliana (Mouse-ear cress) PE=1 SV=2	glycine-rich protein 3 short isoform [Arabidopsis thaliana]
abscisic acid	AT2G15050	81.2068	36.2705	3.71135e-05	-1.39651	down	1.38085	0.331759	--	--	--	25.9766	56.9893	8.38866e-07	1.38453	up	1.15274	1.17217	--	--	--	--	--	Biological Process: very long-chain fatty acid metabolic process (GO:0000038);; Molecular Function: calmodulin binding (GO:0005516);; Cellular Component: endosome (GO:0005768);; Cellular Component: Golgi apparatus (GO:0005794);; Cellular Component: trans-Golgi network (GO:0005802);; Cellular Component: plasma membrane (GO:0005886);; Biological Process: lipid transport (GO:0006869);; Molecular Fun…	--	Non-specific lipid-transfer protein 7 (Precursor) GN=LTP7 OS=Arabidopsis thaliana (Mouse-ear cress) PE=2 SV=1	non-specific lipid-transfer protein 7 [Arabidopsis thaliana]
abscisic acid	AT2G15490	1.91932	2.33871	--	--	--	237.084	155.109	--	--	--	4.54776	1.0971	0.00141824	-1.71862	down	68.4828	54.536	--	--	--	[GC]	--	Cellular Component: cytosol (GO:0005829);; Biological Process: toxin catabolic process (GO:0009407);; Cellular Component: chloroplast (GO:0009507);; Biological Process: response to ethylene (GO:0009723);; Biological Process: response to UV-B (GO:0010224);; Molecular Function: abscisic acid glucosyltransferase activity (GO:0010294);; Biological Process: response to cyclopentenone (GO:0010583);; Bi…	--	UDP-glycosyltransferase 73B4 GN=UGT73B4 OS=Arabidopsis thaliana (Mouse-ear cress) PE=2 SV=1	UDP-glycosyltransferase 73B4 [Arabidopsis thaliana]
abscisic acid	AT2G15970	201.859	79.0071	1.95407e-07	-1.591	down	567.56	130.377	0	-2.15619	down	167.321	443.936	3.14671e-12	1.66481	up	524.605	458.153	--	--	--	--	--	Biological Process: MAPK cascade (GO:0000165);; Biological Process: response to molecule of bacterial origin (GO:0002237);; Biological Process: respiratory burst involved in defense response (GO:0002679);; Cellular Component: mitochondrion (GO:0005739);; Cellular Component: vacuole (GO:0005773);; Cellular Component: vacuolar membrane (GO:0005774);; Cellular Component: plasma membrane (GO:0005886)…	--	Cold-regulated 413 plasma membrane protein 1 GN=F19G14.3 OS=Arabidopsis thaliana (Mouse-ear cress) PE=1 SV=1	cold regulated 413 plasma membrane 1 [Arabidopsis thaliana]
abscisic acid	AT2G17040	6.80422	12.6454	--	--	--	0.282575	0.814686	--	--	--	1.78066	8.66053	3.3943e-08	2.43179	up	1.03794	0.839551	--	--	--	--	--	Biological Process: MAPK cascade (GO:0000165);; Biological Process: response to hypoxia (GO:0001666);; Molecular Function: DNA binding (GO:0003677);; Molecular Function: sequence-specific DNA binding transcription factor activity (GO:0003700);; Cellular Component: nucleus (GO:0005634);; Biological Process: trehalose biosynthetic process (GO:0005992);; Biological Process: regulation of transcripti…	--	Protein FEZ GN=T2P11.6 OS=Arabidopsis thaliana (Mouse-ear cress) PE=2 SV=1	NAC domain containing protein 36 [Arabidopsis thaliana]
abscisic acid	AT2G17770	0.240608	0.758232	--	--	--	0.909298	5.36799	0.000725177	2.33771	up	0.481512	0.271449	--	--	--	6.59322	5.62372	--	--	--	--	--	Biological Process: response to superoxide (GO:0000303);; Molecular Function: sequence-specific DNA binding transcription factor activity (GO:0003700);; Cellular Component: nucleus (GO:0005634);; Biological Process: transport (GO:0006810);; Biological Process: circadian rhythm (GO:0007623);; Biological Process: cell death (GO:0008219);; Biological Process: response to xenobiotic stimulus (GO:0009…	--	Protein FD OS=Arabidopsis thaliana (Mouse-ear cress) PE=1 SV=1	bZIP transcription factor FD-like protein [Arabidopsis thaliana]
abscisic acid	AT2G17840	17.2784	28.1985	--	--	--	49.0035	63.8688	--	--	--	35.4982	104.577	3.20854e-14	1.81411	up	77.1645	81.9045	--	--	--	--	--	Cellular Component: cytoplasm (GO:0005737);; Cellular Component: plasma membrane (GO:0005886);; Biological Process: response to cold (GO:0009409);; Biological Process: response to water deprivation (GO:0009414);; Cellular Component: plasmodesma (GO:0009506);; Biological Process: response to high light intensity (GO:0009644);; Biological Process: response to salt stress (GO:0009651);; Biological P…	--	--	senescence/dehydration related protein [Arabidopsis thaliana]
abscisic acid	AT2G17880	8.0724	22.1025	--	--	--	1.71468	1.78517	--	--	--	13.2416	36.727	1.09459e-09	1.71692	up	1.90856	1.81944	--	--	--	[O]	Posttranslational modification, protein turnover, chaperones	Cellular Component: nucleus (GO:0005634);; Cellular Component: Golgi stack (GO:0005795);; Cellular Component: plasma membrane (GO:0005886);; Biological Process: protein folding (GO:0006457);; Biological Process: response to stress (GO:0006950);; Molecular Function: cytoskeletal protein binding (GO:0008092);; Cellular Component: chloroplast (GO:0009507);; Biological Process: phototropism (GO:00096…	--	Chaperone protein dnaJ 11, chloroplastic (Precursor) GN=T19K4.170 OS=Arabidopsis thaliana (Mouse-ear cress) PE=1 SV=2	DNAJ heat shock N-terminal domain-containing protein [Arabidopsis thaliana]
abscisic acid	AT2G18170	8.10323	11.1371	--	--	--	12.7564	12.2592	--	--	--	17.0955	31.2134	0.000184828	1.12223	up	26.1586	25.3362	--	--	--	[RTKL]	--	Biological Process: MAPK cascade (GO:0000165);; Biological Process: response to superoxide (GO:0000303);; Molecular Function: MAP kinase activity (GO:0004707);; Molecular Function: protein tyrosine kinase activity (GO:0004713);; Molecular Function: protein binding (GO:0005515);; Molecular Function: ATP binding (GO:0005524);; Cellular Component: nucleus (GO:0005634);; Cellular Component: trans-Gol…	K08293|0.0|ath:AT2G18170|ATMPK7	Mitogen-activated protein kinase 7 GN=MPK7 OS=Arabidopsis thaliana (Mouse-ear cress) PE=2 SV=2	mitogen-activated protein kinase 7 [Arabidopsis thaliana]
abscisic acid	AT2G18470	0.318364	0.869497	--	--	--	1.10002	6.21077	2.13884e-08	2.37563	up	0.713575	0.335226	--	--	--	7.66786	4.37712	--	--	--	[RTKL]	--	Molecular Function: protein serine/threonine kinase activity (GO:0004674);; Molecular Function: ATP binding (GO:0005524);; Cellular Component: plasma membrane (GO:0005886);; Biological Process: protein phosphorylation (GO:0006468);; Biological Process: response to stress (GO:0006950);; Cellular Component: plasmodesma (GO:0009506);; Biological Process: abscisic acid-activated signaling pathway (GO…	--	Proline-rich receptor-like protein kinase PERK4 GN=PERK4 OS=Arabidopsis thaliana (Mouse-ear cress) PE=1 SV=1	proline-rich extensin-like receptor kinase 4 [Arabidopsis thaliana]
abscisic acid	AT2G19450	1.05217	16.7086	0	3.63194	up	13.6331	24.2125	--	--	--	16.0028	21.4131	--	--	--	26.02	20.8765	--	--	--	[I]	Lipid transport and metabolism	Molecular Function: DNA binding (GO:0003677);; Molecular Function: diacylglycerol O-acyltransferase activity (GO:0004144);; Molecular Function: transposase activity (GO:0004803);; Cellular Component: nucleus (GO:0005634);; Cellular Component: endoplasmic reticulum membrane (GO:0005789);; Biological Process: carbohydrate metabolic process (GO:0005975);; Biological Process: transposition, DNA-media…	K11155|0.0|ath:AT2G19450|TAG1	Diacylglycerol O-acyltransferase 1 GN=F3P11.5 OS=Arabidopsis thaliana (Mouse-ear cress) PE=1 SV=2	diacylglycerol O-acyltransferase 1 [Arabidopsis thaliana]
abscisic acid	AT2G20560	6.09551	0.564967	2.37183e-09	-3.33642	down	20.713	6.13916	3.11856e-10	-1.77029	down	0.574049	2.83163	0.000365535	2.34216	up	8.59719	8.21627	--	--	--	[O]	Posttranslational modification, protein turnover, chaperones	Cellular Component: nucleus (GO:0005634);; Cellular Component: cytoplasm (GO:0005737);; Cellular Component: Golgi stack (GO:0005795);; Cellular Component: plasma membrane (GO:0005886);; Biological Process: DNA-dependent DNA replication (GO:0006261);; Biological Process: protein folding (GO:0006457);; Molecular Function: cytoskeletal protein binding (GO:0008092);; Biological Process: response to h…	--	DnaJ protein homolog (Precursor) GN=DNAJ1 OS=Cucumis sativus (Cucumber) PE=2 SV=1	DNAJ heat shock family protein [Arabidopsis thaliana]
abscisic acid	AT2G20610	77.8699	31.9944	1.20233e-06	-1.52022	down	72.194	68.3903	--	--	--	59.9843	34.5553	--	--	--	33.4484	35.7882	--	--	--	[E]	Amino acid transport and metabolism	Biological Process: regulation of cell growth by extracellular stimulus (GO:0001560);; Molecular Function: L-alanine:2-oxoglutarate aminotransferase activity (GO:0004021);; Molecular Function: L-aspartate:2-oxoglutarate aminotransferase activity (GO:0004069);; Molecular Function: cystathionine beta-lyase activity (GO:0004121);; Molecular Function: L-tyrosine:2-oxoglutarate aminotransferase activi…	K11819|0.0|ath:AT2G20610|SUR1	S-alkyl-thiohydroximate lyase SUR1 GN=At2g20610 OS=Arabidopsis thaliana (Mouse-ear cress) PE=1 SV=1	S-alkyl-thiohydroximate lyase SUR1 [Arabidopsis thaliana]
abscisic acid	AT2G21130	7.2253	20.6699	--	--	--	6.47367	16.4308	0.00447206	1.28176	up	27.6884	63.5926	9.73155e-08	1.45115	up	37.8021	34.5221	--	--	--	[O]	Posttranslational modification, protein turnover, chaperones	Biological Process: protein peptidyl-prolyl isomerization (GO:0000413);; Biological Process: regulation of protein phosphorylation (GO:0001932);; Molecular Function: peptidyl-prolyl cis-trans isomerase activity (GO:0003755);; Molecular Function: protein binding (GO:0005515);; Cellular Component: nucleus (GO:0005634);; Cellular Component: mitochondrion (GO:0005739);; Cellular Component: vacuolar m…	K01802|1e-129|ath:AT2G21130|peptidyl-prolyl cis-trans isomerase / cyclophilin (CYP2) / rotamase	Peptidyl-prolyl cis-trans isomerase CYP19-2 GN=F26H11.11 OS=Arabidopsis thaliana (Mouse-ear cress) PE=1 SV=1	peptidyl-prolyl cis-trans isomerase CYP19-2 [Arabidopsis thaliana]
abscisic acid	AT2G21330	1541.94	510.644	7.71286e-10	-1.83498	down	10.317	9.6711	--	--	--	378.795	359.497	--	--	--	27.6736	24.9097	--	--	--	[G]	Carbohydrate transport and metabolism	Molecular Function: fructose-bisphosphate aldolase activity (GO:0004332);; Cellular Component: mitochondrion (GO:0005739);; Biological Process: glycolytic process (GO:0006096);; Biological Process: pentose-phosphate shunt (GO:0006098);; Biological Process: rRNA processing (GO:0006364);; Biological Process: glycine catabolic process (GO:0006546);; Biological Process: unsaturated fatty acid biosynt…	K01623|0.0|ath:AT4G38970|fructose-bisphosphate aldolase, putative	Probable fructose-bisphosphate aldolase 1, chloroplastic (Precursor) GN=FBA1 OS=Arabidopsis thaliana (Mouse-ear cress) PE=1 SV=2	fructose-bisphosphate aldolase 1 [Arabidopsis thaliana]
abscisic acid	AT2G21660	122.069	1555	0	3.42768	up	776.409	2487.64	0	1.64388	up	2364.34	7409.5	8.88178e-16	1.90602	up	4518.43	3926.45	--	--	--	[G]	Carbohydrate transport and metabolism	Molecular Function: nucleotide binding (GO:0000166);; Biological Process: alternative mRNA splicing, via spliceosome (GO:0000380);; Molecular Function: RNA binding transcription antitermination factor activity (GO:0001072);; Molecular Function: double-stranded DNA binding (GO:0003690);; Molecular Function: single-stranded DNA binding (GO:0003697);; Molecular Function: mRNA binding (GO:0003729);; …	--	Glycine-rich RNA-binding protein 7 GN=F2G1.7 OS=Arabidopsis thaliana (Mouse-ear cress) PE=1 SV=1	glycine-rich RNA-binding protein 7 [Arabidopsis thaliana]
abscisic acid	AT2G22360	55.2404	29.89	0.00326062	-1.12318	down	12.1868	11.9592	--	--	--	22.9687	19.3688	--	--	--	9.05592	9.03373	--	--	--	[O]	Posttranslational modification, protein turnover, chaperones	Molecular Function: protein binding (GO:0005515);; Molecular Function: ATP binding (GO:0005524);; Cellular Component: mitochondrion (GO:0005739);; Cellular Component: Golgi stack (GO:0005795);; Cellular Component: plasma membrane (GO:0005886);; Biological Process: protein folding (GO:0006457);; Biological Process: response to heat (GO:0009408);; Cellular Component: chloroplast thylakoid membrane …	K03686|0.0|ath:AT2G22360|DNAJ heat shock family protein	DnaJ protein homolog 2 (Precursor) GN=LDJ2 OS=Allium porrum (Leek) PE=2 SV=1	molecular chaperone DnaJ [Arabidopsis thaliana]
abscisic acid	AT2G23290	3.62227	9.98806	--	--	--	10.5113	10.689	--	--	--	24.9185	7.66232	1.05145e-05	-1.42866	down	7.42808	10.0641	--	--	--	[KAD]	--	Biological Process: cytokinesis by cell plate formation (GO:0000911);; Biological Process: cell fate specification (GO:0001708);; Molecular Function: DNA binding (GO:0003677);; Molecular Function: chromatin binding (GO:0003682);; Molecular Function: sequence-specific DNA binding transcription factor activity (GO:0003700);; Molecular Function: transcription coactivator activity (GO:0003713);; Mole…	K09422|0.0|ath:AT2G23290|AtMYB70 (myb domain protein 70)	Transcription factor MYB44 GN=K8K14.2 OS=Arabidopsis thaliana (Mouse-ear cress) PE=2 SV=1	myb domain protein 70 [Arabidopsis thaliana]
abscisic acid	AT2G23680	1.24384	7.31684	0.000798295	2.15162	up	8.86414	11.3582	--	--	--	9.25988	5.14534	--	--	--	13.6336	7.98061	--	--	--	--	--	Biological Process: MAPK cascade (GO:0000165);; Biological Process: response to molecule of bacterial origin (GO:0002237);; Biological Process: respiratory burst involved in defense response (GO:0002679);; Cellular Component: mitochondrion (GO:0005739);; Cellular Component: vacuolar membrane (GO:0005774);; Biological Process: protein targeting to membrane (GO:0006612);; Biological Process: membra…	--	Cold-regulated 413 plasma membrane protein 3 GN=At2g23680 OS=Arabidopsis thaliana (Mouse-ear cress) PE=2 SV=1	Cold acclimation protein WCOR413 family [Arabidopsis thaliana]
abscisic acid	AT2G23840	41.0955	4.21759	0	-3.45956	down	0.765058	0.49016	--	--	--	4.91559	37.4812	0	3.14936	up	1.10704	1.6236	--	--	--	[V]	Defense mechanisms	Molecular Function: nucleic acid binding (GO:0003676);; Molecular Function: endonuclease activity (GO:0004519);; Cellular Component: nucleus (GO:0005634);; Biological Process: response to desiccation (GO:0009269);; Biological Process: response to cold (GO:0009409);; Biological Process: response to salt stress (GO:0009651);; Biological Process: response to abscisic acid (GO:0009737);;	--	--	HNH endonuclease [Arabidopsis thaliana]
abscisic acid	AT2G24850	6.48857	4.10593	--	--	--	0	0.162242	--	--	--	1.68963	0.293987	--	--	--	3.8334	20.6366	0	2.40638	up	[E]	Amino acid transport and metabolism	Biological Process: regulation of cell growth by extracellular stimulus (GO:0001560);; Molecular Function: L-alanine:2-oxoglutarate aminotransferase activity (GO:0004021);; Molecular Function: L-aspartate:2-oxoglutarate aminotransferase activity (GO:0004069);; Molecular Function: cystathionine beta-lyase activity (GO:0004121);; Molecular Function: L-tyrosine:2-oxoglutarate aminotransferase activi…	--	Probable aminotransferase TAT3 GN=TAT3 OS=Arabidopsis thaliana (Mouse-ear cress) PE=2 SV=1	tyrosine aminotransferase 3 [Arabidopsis thaliana]
abscisic acid	AT2G25080	444.138	203.829	3.86876e-05	-1.36353	down	43.6733	37.9225	--	--	--	222.687	430.687	7.73107e-06	1.20918	up	53.4572	44.1065	--	--	--	[O]	Posttranslational modification, protein turnover, chaperones	Molecular Function: glutathione peroxidase activity (GO:0004602);; Molecular Function: protein binding (GO:0005515);; Cellular Component: nucleus (GO:0005634);; Cellular Component: mitochondrion (GO:0005739);; Cellular Component: endosome (GO:0005768);; Cellular Component: endoplasmic reticulum (GO:0005783);; Cellular Component: Golgi apparatus (GO:0005794);; Cellular Component: trans-Golgi netwo…	K00432|1e-171|ath:AT2G25080|ATGPX1	Phospholipid hydroperoxide glutathione peroxidase 1, chloroplastic (Precursor) GN=GPX1 OS=Arabidopsis thaliana (Mouse-ear cress) PE=1 SV=2	phospholipid hydroperoxide glutathione peroxidase 1 [Arabidopsis thaliana]
abscisic acid	AT2G25620	9.37362	9.84641	--	--	--	13.3835	19.2125	--	--	--	13.7048	5.47692	0.00905917	-1.05358	down	15.0272	17.1835	--	--	--	[T]	Signal transduction mechanisms	Molecular Function: protein serine/threonine phosphatase activity (GO:0004722);; Cellular Component: nucleus (GO:0005634);; Cellular Component: cytosol (GO:0005829);; Biological Process: protein dephosphorylation (GO:0006470);; Cellular Component: protein serine/threonine phosphatase complex (GO:0008287);; Biological Process: response to cold (GO:0009409);; Biological Process: response to water d…	--	Probable protein phosphatase 2C 22 GN=At2g25620 OS=Arabidopsis thaliana (Mouse-ear cress) PE=1 SV=1	DNA-binding protein phosphatase 1 [Arabidopsis thaliana]
abscisic acid	AT2G25930	3.33226	30.742	0	2.93678	up	14.7051	36.0816	1.90489e-08	1.25558	up	37.6535	28.4768	--	--	--	34.9645	29.702	--	--	--	--	--	Molecular Function: sequence-specific DNA binding transcription factor activity (GO:0003700);; Cellular Component: nucleus (GO:0005634);; Biological Process: regulation of transcription, DNA-templated (GO:0006355);; Biological Process: circadian rhythm (GO:0007623);; Molecular Function: protein C-terminus binding (GO:0008022);; Biological Process: response to cold (GO:0009409);; Biological Proces…	K12125|0.0|ath:AT2G25930|ELF3	Protein EARLY FLOWERING 3 OS=Arabidopsis thaliana (Mouse-ear cress) PE=1 SV=1	protein EARLY FLOWERING 3 [Arabidopsis thaliana]
abscisic acid	AT2G26690	136.535	80.0585	--	--	--	43.2833	12.3199	0	-1.84134	down	71.3305	50.8411	--	--	--	24.9019	23.9292	--	--	--	[E]	Amino acid transport and metabolism	Molecular Function: transporter activity (GO:0005215);; Molecular Function: protein binding (GO:0005515);; Cellular Component: Golgi apparatus (GO:0005794);; Cellular Component: plasma membrane (GO:0005886);; Biological Process: oligopeptide transport (GO:0006857);; Biological Process: intra-Golgi vesicle-mediated transport (GO:0006891);; Biological Process: response to water deprivation (GO:0009…	--	Nitrate transporter 1.4 GN=F18A8.6 OS=Arabidopsis thaliana (Mouse-ear cress) PE=1 SV=1	nitrate transporter 1.4 [Arabidopsis thaliana]
abscisic acid	AT2G26980	28.6654	48.531	--	--	--	28.1741	35.5748	--	--	--	81.6995	26.2982	1.32128e-07	-1.37526	down	28.6971	26.5149	--	--	--	[RTKL]	--	Biological Process: cytokinesis by cell plate formation (GO:0000911);; Molecular Function: protein serine/threonine kinase activity (GO:0004674);; Molecular Function: calmodulin-dependent protein kinase activity (GO:0004683);; Molecular Function: protein tyrosine kinase activity (GO:0004713);; Molecular Function: ATP binding (GO:0005524);; Cellular Component: nucleus (GO:0005634);; Cellular Compo…	--	CBL-interacting serine/threonine-protein kinase 3 GN=T20P8.3 OS=Arabidopsis thaliana (Mouse-ear cress) PE=1 SV=2	CBL-interacting serine/threonine-protein kinase 3 [Arabidopsis thaliana]
abscisic acid	AT2G27310	2.4373	3.41364	--	--	--	38.473	21.0761	--	--	--	6.68928	12.3082	0.00970764	1.12036	up	32.0547	36.063	--	--	--	--	--	Biological Process: respiratory burst involved in defense response (GO:0002679);; Biological Process: response to water deprivation (GO:0009414);; Biological Process: ethylene biosynthetic process (GO:0009693);; Biological Process: abscisic acid-activated signaling pathway (GO:0009738);; Biological Process: ethylene-activated signaling pathway (GO:0009873);; Biological Process: response to chitin…	--	F-box protein At2g27310 GN=At2g27310 OS=Arabidopsis thaliana (Mouse-ear cress) PE=2 SV=1	F-box protein [Arabidopsis thaliana]
abscisic acid	AT2G27550	1.92695	0.778515	--	--	--	168.532	75.9831	2.81187e-08	-1.18292	down	0.474618	0.222968	--	--	--	72.3634	42.3891	--	--	--	--	--	Biological Process: transition metal ion transport (GO:0000041);; Molecular Function: sequence-specific DNA binding transcription factor activity (GO:0003700);; Molecular Function: transcription cofactor activity (GO:0003712);; Cellular Component: nucleus (GO:0005634);; Cellular Component: vacuole (GO:0005773);; Cellular Component: plasma membrane (GO:0005886);; Biological Process: protein target…	--	Protein CENTRORADIALIS-like OS=Arabidopsis thaliana (Mouse-ear cress) PE=2 SV=1	protein CENTRORADIALIS-like [Arabidopsis thaliana]
abscisic acid	AT2G29400	32.4568	95.1747	0.000159892	1.30739	up	115.996	89.8443	--	--	--	88.7028	97.9892	--	--	--	138.057	117.657	--	--	--	[T]	Signal transduction mechanisms	Cellular Component: protein phosphatase type 1 complex (GO:0000164);; Molecular Function: protein serine/threonine phosphatase activity (GO:0004722);; Cellular Component: nucleolus (GO:0005730);; Biological Process: protein dephosphorylation (GO:0006470);; Biological Process: N-terminal protein myristoylation (GO:0006499);; Biological Process: abscisic acid-activated signaling pathway (GO:0009738…	--	Serine/threonine-protein phosphatase PP1 isozyme 1 GN=F16P2.22 OS=Arabidopsis thaliana (Mouse-ear cress) PE=2 SV=1	serine/threonine-protein phosphatase PP1 isozyme 1 [Arabidopsis thaliana]
abscisic acid	AT2G30250	3.27297	12.2428	0.000183769	1.62589	up	21.2042	17.727	--	--	--	25.4331	17.832	--	--	--	27.1709	29.7801	--	--	--	--	--	Biological Process: response to molecule of bacterial origin (GO:0002237);; Molecular Function: sequence-specific DNA binding transcription factor activity (GO:0003700);; Molecular Function: protein binding (GO:0005515);; Cellular Component: nucleus (GO:0005634);; Biological Process: regulation of transcription, DNA-templated (GO:0006355);; Biological Process: protein targeting to membrane (GO:00…	K13423|0.0|ath:AT2G30250|WRKY25	Probable WRKY transcription factor 25 GN=WRKY25 OS=Arabidopsis thaliana (Mouse-ear cress) PE=1 SV=1	WRKY transcription factor 25 [Arabidopsis thaliana]
abscisic acid	AT2G30420	1.84431	1.93734	--	--	--	0	0	--	--	--	1.91927	7.21315	0.000462011	2.03761	up	0	0	--	--	--	--	--	Biological Process: RNA splicing, via endonucleolytic cleavage and ligation (GO:0000394);; Biological Process: cell fate specification (GO:0001708);; Molecular Function: DNA binding (GO:0003677);; Molecular Function: chromatin binding (GO:0003682);; Molecular Function: sequence-specific DNA binding transcription factor activity (GO:0003700);; Molecular Function: acid phosphatase activity (GO:0003…	K09422|1e-78|ath:AT2G30420|ETC2	MYB-like transcription factor ETC2 GN=ETC2 OS=Arabidopsis thaliana (Mouse-ear cress) PE=1 SV=1	protein ENHANCER OF TRY AND CPC 2 [Arabidopsis thaliana]
abscisic acid	AT2G30860	573.74	438.678	--	--	--	863.735	932.408	--	--	--	774.735	1423.32	0.000138805	1.13549	up	1045.58	1080	--	--	--	[O]	Posttranslational modification, protein turnover, chaperones	Biological Process: sulfur amino acid metabolic process (GO:0000096);; Molecular Function: nucleic acid binding (GO:0003676);; Molecular Function: glutathione transferase activity (GO:0004364);; Molecular Function: glutathione peroxidase activity (GO:0004602);; Molecular Function: copper ion binding (GO:0005507);; Cellular Component: cell wall (GO:0005618);; Cellular Component: nucleus (GO:000563…	--	Glutathione S-transferase F9 GN=F7F1.7 OS=Arabidopsis thaliana (Mouse-ear cress) PE=2 SV=1	glutathione S-transferase PHI 9 [Arabidopsis thaliana]
abscisic acid	AT2G30870	73.7903	186.379	0.00644641	1.09376	up	423.97	458.228	--	--	--	195.152	233.751	--	--	--	457.745	529.104	--	--	--	[O]	Posttranslational modification, protein turnover, chaperones	Biological Process: sulfur amino acid metabolic process (GO:0000096);; Molecular Function: nucleic acid binding (GO:0003676);; Molecular Function: glutathione transferase activity (GO:0004364);; Molecular Function: glutathione peroxidase activity (GO:0004602);; Molecular Function: copper ion binding (GO:0005507);; Cellular Component: cell wall (GO:0005618);; Cellular Component: nucleus (GO:000563…	--	Glutathione S-transferase F10 GN=F7F1.8 OS=Arabidopsis thaliana (Mouse-ear cress) PE=1 SV=3	glutathione S-transferase PHI 10 [Arabidopsis thaliana]
abscisic acid	AT2G31380	45.2983	3.47585	0	-3.8662	down	8.99379	1.53921	1.03727e-07	-2.46919	down	3.19681	6.00726	--	--	--	0.905083	1.35959	--	--	--	--	--	Molecular Function: DNA binding (GO:0003677);; Molecular Function: sequence-specific DNA binding transcription factor activity (GO:0003700);; Molecular Function: protein binding (GO:0005515);; Cellular Component: nucleus (GO:0005634);; Biological Process: glycolytic process (GO:0006096);; Biological Process: regulation of transcription, DNA-templated (GO:0006355);; Biological Process: water trans…	--	Salt tolerance-like protein GN=STH OS=Arabidopsis thaliana (Mouse-ear cress) PE=1 SV=2	Salt tolerance-like protein [Arabidopsis thaliana]
abscisic acid	AT2G31570	123.398	61.8077	0.000445063	-1.23468	down	156.477	120.084	--	--	--	47.9442	45.726	--	--	--	132.934	137.519	--	--	--	[O]	Posttranslational modification, protein turnover, chaperones	Molecular Function: glutathione peroxidase activity (GO:0004602);; Molecular Function: protein binding (GO:0005515);; Cellular Component: nucleus (GO:0005634);; Cellular Component: mitochondrion (GO:0005739);; Cellular Component: endosome (GO:0005768);; Cellular Component: endoplasmic reticulum (GO:0005783);; Cellular Component: Golgi apparatus (GO:0005794);; Cellular Component: trans-Golgi netwo…	K00432|1e-122|ath:AT2G31570|ATGPX2	Probable glutathione peroxidase 2 GN=GPX2 OS=Arabidopsis thaliana (Mouse-ear cress) PE=1 SV=1	glutathione peroxidase GPx [Arabidopsis thaliana]
abscisic acid	AT2G31750	47.0856	37.8525	--	--	--	93.9007	70.6306	--	--	--	40.8968	9.45577	6.06304e-12	-1.84496	down	32.9147	16.3678	2.29495e-08	-1.00613	down	--	--	Biological Process: toxin catabolic process (GO:0009407);; Biological Process: salicylic acid metabolic process (GO:0009696);; Biological Process: anthocyanin-containing compound biosynthetic process (GO:0009718);; Biological Process: shoot system morphogenesis (GO:0010016);; Biological Process: response to nitrate (GO:0010167);; Biological Process: response to UV-B (GO:0010224);; Molecular Funct…	--	UDP-glycosyltransferase 74D1 GN=F20M17.21 OS=Arabidopsis thaliana (Mouse-ear cress) PE=1 SV=1	UDP-glucosyl transferase 74D1 [Arabidopsis thaliana]
abscisic acid	AT2G31790	87.3886	37.0828	3.19975e-06	-1.47402	down	30.8007	30.745	--	--	--	27.376	20.684	--	--	--	11.5351	11.1951	--	--	--	[GC]	--	Biological Process: toxin catabolic process (GO:0009407);; Biological Process: response to UV (GO:0009411);; Cellular Component: chloroplast (GO:0009507);; Biological Process: salicylic acid metabolic process (GO:0009696);; Biological Process: flavonoid biosynthetic process (GO:0009813);; Biological Process: shoot system morphogenesis (GO:0010016);; Biological Process: response to nitrate (GO:001…	--	UDP-glycosyltransferase 74C1 GN=UGT74C1 OS=Arabidopsis thaliana (Mouse-ear cress) PE=2 SV=1	UDP-glycosyltransferase 74C1 [Arabidopsis thaliana]
abscisic acid	AT2G31800	13.9007	23.3477	--	--	--	28.2991	27.0459	--	--	--	48.2768	80.9172	0.00109577	1.00188	up	37.6944	43.3333	--	--	--	[RTKL]	--	Biological Process: activation of MAPKK activity (GO:0000186);; Biological Process: regulation of response to biotic stimulus (GO:0002831);; Molecular Function: protein serine/threonine kinase activity (GO:0004674);; Molecular Function: MAP kinase kinase kinase activity (GO:0004709);; Molecular Function: protein serine/threonine/tyrosine kinase activity (GO:0004712);; Molecular Function: protein …	--	Serine/threonine-protein kinase CTR1 GN=CTR1 OS=Arabidopsis thaliana (Mouse-ear cress) PE=1 SV=1	Integrin-linked protein kinase family protein [Arabidopsis thaliana]
abscisic acid	AT2G31900	1.0168	2.54032	--	--	--	3.23437	7.58542	4.10767e-05	1.18501	up	2.35383	1.52951	--	--	--	4.26066	4.25691	--	--	--	--	--	Molecular Function: motor activity (GO:0003774);; Molecular Function: actin binding (GO:0003779);; Molecular Function: enzyme inhibitor activity (GO:0004857);; Molecular Function: ATP binding (GO:0005524);; Cellular Component: nucleus (GO:0005634);; Cellular Component: mitochondrion (GO:0005739);; Cellular Component: endosome (GO:0005768);; Cellular Component: vacuole (GO:0005773);; Cellular Comp…	--	Myosin-12 GN=F20M17.6 OS=Arabidopsis thaliana (Mouse-ear cress) PE=2 SV=1	myosin-like protein XIF [Arabidopsis thaliana]
abscisic acid	AT2G32390	3.14362	2.20145	--	--	--	3.34721	1.81226	--	--	--	1.64268	4.99145	2.21113e-07	1.82613	up	1.16494	1.84089	--	--	--	[E]	Amino acid transport and metabolism	Molecular Function: G-protein coupled GABA receptor activity (GO:0004965);; Molecular Function: ionotropic glutamate receptor activity (GO:0004970);; Molecular Function: intracellular ligand-gated ion channel activity (GO:0005217);; Molecular Function: extracellular-glutamate-gated ion channel activity (GO:0005234);; Molecular Function: calcium channel activity (GO:0005262);; Molecular Function: …	--	Glutamate receptor 3.5 (Precursor) GN=T32F6.9 OS=Arabidopsis thaliana (Mouse-ear cress) PE=2 SV=2	glutamate receptor 3.5 [Arabidopsis thaliana]
abscisic acid	AT2G32830	0.737726	0.154987	--	--	--	0.637255	0.382762	--	--	--	0.472436	1.1652	--	--	--	0.159595	1.82571	0.000370198	3.07435	up	[GEPR]	--	Molecular Function: inorganic phosphate transmembrane transporter activity (GO:0005315);; Molecular Function: sugar:proton symporter activity (GO:0005351);; Cellular Component: nucleus (GO:0005634);; Cellular Component: cytoplasm (GO:0005737);; Cellular Component: mitochondrion (GO:0005739);; Cellular Component: vacuole (GO:0005773);; Cellular Component: Golgi apparatus (GO:0005794);; Cellular Co…	K08176|0.0|ath:AT2G32830|PHT5	Probable inorganic phosphate transporter 1-5 GN=F24L7.3 OS=Arabidopsis thaliana (Mouse-ear cress) PE=2 SV=2	putative inorganic phosphate transporter 1-5 [Arabidopsis thaliana]
abscisic acid	AT2G33380	54.6316	13.8908	4.96658e-12	-2.19676	down	0.144228	0.138607	--	--	--	15.3972	32.952	8.30209e-06	1.34601	up	0.288965	0.244864	--	--	--	--	--	Molecular Function: glycerol-3-phosphate O-acyltransferase activity (GO:0004366);; Molecular Function: heme oxygenase (decyclizing) activity (GO:0004392);; Molecular Function: calcium ion binding (GO:0005509);; Cellular Component: extracellular region (GO:0005576);; Cellular Component: vacuole (GO:0005773);; Cellular Component: endoplasmic reticulum (GO:0005783);; Cellular Component: lipid partic…	--	Probable peroxygenase 3 GN=F4P9.15 OS=Arabidopsis thaliana (Mouse-ear cress) PE=1 SV=1	caleosin 3 [Arabidopsis thaliana]
abscisic acid	AT2G33590	32.2354	12.4706	1.55604e-06	-1.59935	down	44.1535	30.028	--	--	--	15.3769	18.0441	--	--	--	37.692	30.3777	--	--	--	[MG]	--	Molecular Function: nucleotide binding (GO:0000166);; Biological Process: alternative mRNA splicing, via spliceosome (GO:0000380);; Molecular Function: double-stranded DNA binding (GO:0003690);; Molecular Function: single-stranded DNA binding (GO:0003697);; Molecular Function: mRNA binding (GO:0003729);; Molecular Function: protein kinase activity (GO:0004672);; Molecular Function: calmodulin bin…	--	Cinnamoyl-CoA reductase 2 GN=CCR2 OS=Arabidopsis thaliana (Mouse-ear cress) PE=1 SV=1	cinnamoyl-CoA:NADP oxidoreductase-like 1 [Arabidopsis thaliana]
abscisic acid	AT2G33790	0.121672	0.255619	--	--	--	106.81	24.3676	0	-2.16026	down	0	0	--	--	--	54.0476	36.9142	--	--	--	--	--	Biological Process: developmental process involved in reproduction (GO:0003006);; Molecular Function: protein binding (GO:0005515);; Cellular Component: extracellular region (GO:0005576);; Cellular Component: plasma membrane (GO:0005886);; Cellular Component: plasmodesma (GO:0009506);; Biological Process: response to salt stress (GO:0009651);; Biological Process: anatomical structure morphogenesi…	--	Pistil-specific extensin-like protein (Precursor) OS=Nicotiana tabacum (Common tobacco) PE=2 SV=1	arabinogalactan protein 30 [Arabidopsis thaliana]
abscisic acid	AT2G34850	0.115228	0.726242	--	--	--	0.746515	4.18495	0.00780398	2.2376	up	1.47583	0.953319	--	--	--	3.73917	4.54152	--	--	--	--	--	Molecular Function: nucleotide binding (GO:0000166);; Molecular Function: UDP-glucose 4-epimerase activity (GO:0003978);; Cellular Component: mitochondrion (GO:0005739);; Cellular Component: Golgi apparatus (GO:0005794);; Cellular Component: cytosol (GO:0005829);; Biological Process: galactose metabolic process (GO:0006012);; Biological Process: nucleotide-sugar metabolic process (GO:0009225);; B…	K12448|1e-174|ath:AT2G34850|MEE25	Putative UDP-arabinose 4-epimerase 2 GN=At2g34850 OS=Arabidopsis thaliana (Mouse-ear cress) PE=2 SV=3	putative UDP-arabinose 4-epimerase 2 [Arabidopsis thaliana]
abscisic acid	AT2G36270	0.522413	3.21418	0.00683736	2.15148	up	2.57866	4.56911	--	--	--	5.19748	13.303	3.42479e-07	1.59608	up	10.1176	6.63531	--	--	--	--	--	Molecular Function: sequence-specific DNA binding transcription factor activity (GO:0003700);; Cellular Component: nucleus (GO:0005634);; Biological Process: response to xenobiotic stimulus (GO:0009410);; Biological Process: response to water deprivation (GO:0009414);; Biological Process: photomorphogenesis (GO:0009640);; Biological Process: response to salt stress (GO:0009651);; Biological Proce…	K14432|0.0|ath:AT2G36270|ABI5	Protein ABSCISIC ACID-INSENSITIVE 5 GN=At2g36270 OS=Arabidopsis thaliana (Mouse-ear cress) PE=1 SV=1	protein abscisic acid-insensitive 5 [Arabidopsis thaliana]
abscisic acid	AT2G36570	10.8453	21.3242	--	--	--	29.8465	74.7958	5.30964e-10	1.28756	up	22.3496	12.591	--	--	--	70.5469	50.5701	--	--	--	[RTKL]	--	Molecular Function: DNA binding (GO:0003677);; Molecular Function: protein serine/threonine kinase activity (GO:0004674);; Molecular Function: ATP binding (GO:0005524);; Cellular Component: nucleus (GO:0005634);; Cellular Component: vacuolar membrane (GO:0005774);; Cellular Component: plasma membrane (GO:0005886);; Biological Process: cellular glucan metabolic process (GO:0006073);; Biological Pr…	--	Probable leucine-rich repeat receptor-like protein kinase At1g68400 (Precursor) GN=At1g68400 OS=Arabidopsis thaliana (Mouse-ear cress) PE=2 SV=1	leucine-rich repeat protein kinase-like protein [Arabidopsis thaliana]
abscisic acid	AT2G36830	289.941	269.168	--	--	--	755.052	343.38	6.93579e-09	-1.17215	down	192.993	110.311	--	--	--	330.49	241.536	--	--	--	[G]	Carbohydrate transport and metabolism	Cellular Component: protein storage vacuole (GO:0000326);; Cellular Component: cell wall (GO:0005618);; Cellular Component: endoplasmic reticulum (GO:0005783);; Cellular Component: plasma membrane (GO:0005886);; Biological Process: glycolytic process (GO:0006096);; Biological Process: polyamine catabolic process (GO:0006598);; Biological Process: calcium ion transport (GO:0006816);; Biological Pr…	K09873|0.0|ath:AT2G36830|GAMMA-TIP (GAMMA TONOPLAST INTRINSIC PROTEIN)	Aquaporin TIP1-1 GN=T1J8.1 OS=Arabidopsis thaliana (Mouse-ear cress) PE=1 SV=1	aquaporin TIP1-1 [Arabidopsis thaliana]
abscisic acid	AT2G37180	41.0721	9.7573	1.3789e-12	-2.29057	down	96.5508	27.5228	0	-1.84074	down	11.8253	3.70356	0.00107203	-1.38765	down	27.1966	25.029	--	--	--	[G]	Carbohydrate transport and metabolism	Cellular Component: vacuole (GO:0005773);; Cellular Component: plasma membrane (GO:0005886);; Biological Process: glycolytic process (GO:0006096);; Biological Process: calcium ion transport (GO:0006816);; Biological Process: iron ion transport (GO:0006826);; Biological Process: water transport (GO:0006833);; Biological Process: hyperosmotic response (GO:0006972);; Biological Process: Golgi organi…	K09872|0.0|ath:AT2G37180|RD28	Aquaporin PIP2-3 GN=T2N18.6 OS=Arabidopsis thaliana (Mouse-ear cress) PE=1 SV=1	aquaporin PIP2-3 [Arabidopsis thaliana]
abscisic acid	AT2G38290	10.5779	27.8537	0.00520584	1.14762	up	25.853	38.566	--	--	--	25.7459	14.8903	--	--	--	33.14	30.1349	--	--	--	[P]	Inorganic ion transport and metabolism	Biological Process: MAPK cascade (GO:0000165);; Biological Process: response to molecule of bacterial origin (GO:0002237);; Cellular Component: cytoplasm (GO:0005737);; Cellular Component: plasma membrane (GO:0005886);; Biological Process: protein targeting to membrane (GO:0006612);; Biological Process: nucleotide transport (GO:0006862);; Biological Process: ER to Golgi vesicle-mediated transport…	--	Ammonium transporter 2 GN=AMT2 OS=Arabidopsis thaliana (Mouse-ear cress) PE=1 SV=2	ammonium transporter 2 [Arabidopsis thaliana]
abscisic acid	AT2G38310	21.2393	27.7968	--	--	--	74.3142	50.3418	--	--	--	75.9976	26.1877	5.41877e-06	-1.27481	down	51.3043	39.68	--	--	--	--	--	Molecular Function: protein phosphatase inhibitor activity (GO:0004864);; Molecular Function: receptor activity (GO:0004872);; Molecular Function: protein binding (GO:0005515);; Cellular Component: nucleus (GO:0005634);; Cellular Component: mitochondrion (GO:0005739);; Biological Process: tryptophan catabolic process (GO:0006569);; Biological Process: fatty acid catabolic process (GO:0009062);; C…	K14496|1e-148|ath:AT2G38310|hypothetical protein	Abscisic acid receptor PYL4 GN=T19C21.20 OS=Arabidopsis thaliana (Mouse-ear cress) PE=1 SV=1	abscisic acid receptor PYL4 [Arabidopsis thaliana]
abscisic acid	AT2G38540	2009.83	1226.54	--	--	--	12.3683	8.86749	--	--	--	894.374	782.481	--	--	--	8.26007	17.9985	0.00306476	1.10746	up	--	--	Biological Process: very long-chain fatty acid metabolic process (GO:0000038);; Molecular Function: lipid transporter activity (GO:0005319);; Molecular Function: calmodulin binding (GO:0005516);; Cellular Component: endosome (GO:0005768);; Cellular Component: Golgi apparatus (GO:0005794);; Cellular Component: trans-Golgi network (GO:0005802);; Cellular Component: plasma membrane (GO:0005886);; Bi…	--	Non-specific lipid-transfer protein 1 (Precursor) GN=LTP1 OS=Arabidopsis thaliana (Mouse-ear cress) PE=2 SV=1	non-specific lipid-transfer protein 1 [Arabidopsis thaliana]
abscisic acid	AT2G38750	34.2753	13.3124	2.36828e-06	-1.59261	down	4.25035	16.4384	4.63903e-09	1.88481	up	18.4451	6.57114	0.000645772	-1.21781	down	33.9937	65.6486	--	--	--	--	--	Molecular Function: peroxidase activity (GO:0004601);; Molecular Function: copper ion binding (GO:0005507);; Molecular Function: calcium ion binding (GO:0005509);; Molecular Function: ATP binding (GO:0005524);; Molecular Function: calcium-dependent phospholipid binding (GO:0005544);; Cellular Component: cell wall (GO:0005618);; Cellular Component: mitochondrion (GO:0005739);; Cellular Component: …	--	Annexin D4 GN=T6A23.5 OS=Arabidopsis thaliana (Mouse-ear cress) PE=2 SV=1	annexin D4 [Arabidopsis thaliana]
abscisic acid	AT2G38940	6.48578	4.89678	--	--	--	90.4567	40.4511	1.13257e-08	-1.19498	down	6.32753	10.2643	--	--	--	32.9825	164.101	0	2.31138	up	[GEPR]	--	Molecular Function: inorganic phosphate transmembrane transporter activity (GO:0005315);; Molecular Function: sugar:proton symporter activity (GO:0005351);; Cellular Component: extracellular region (GO:0005576);; Cellular Component: nucleus (GO:0005634);; Cellular Component: mitochondrion (GO:0005739);; Cellular Component: vacuole (GO:0005773);; Cellular Component: Golgi apparatus (GO:0005794);; …	K08176|0.0|ath:AT2G38940|ATPT2	Inorganic phosphate transporter 1-4 GN=T7F6.11 OS=Arabidopsis thaliana (Mouse-ear cress) PE=1 SV=1	inorganic phosphate transporter 1-4 [Arabidopsis thaliana]
abscisic acid	AT2G39180	1.53118	3.27045	--	--	--	3.03108	1.95962	--	--	--	6.25108	1.19002	2.6725e-08	-2.08429	down	1.65624	1.8245	--	--	--	[RTKL]	--	Biological Process: alternative mRNA splicing, via spliceosome (GO:0000380);; Molecular Function: double-stranded DNA binding (GO:0003690);; Molecular Function: single-stranded DNA binding (GO:0003697);; Molecular Function: mRNA binding (GO:0003729);; Molecular Function: protein kinase activity (GO:0004672);; Molecular Function: protein serine/threonine kinase activity (GO:0004674);; Molecular Fu…	--	Serine/threonine-protein kinase-like protein CCR2 (Precursor) GN=T16B24.18 OS=Arabidopsis thaliana (Mouse-ear cress) PE=1 SV=1	serine/threonine-protein kinase-like protein CCR2 [Arabidopsis thaliana]
abscisic acid	AT2G39250	18.78	3.7937	3.071e-11	-2.49044	down	0.111417	0.428299	--	--	--	4.21261	3.57	--	--	--	0.0744094	0	--	--	--	--	--	Molecular Function: sequence-specific DNA binding RNA polymerase II transcription factor activity (GO:0000981);; Molecular Function: DNA binding (GO:0003677);; Molecular Function: sequence-specific DNA binding transcription factor activity (GO:0003700);; Molecular Function: protein binding (GO:0005515);; Cellular Component: nucleolus (GO:0005730);; Biological Process: regulation of glycolytic pro…	--	AP2-like ethylene-responsive transcription factor SNZ GN=SNZ OS=Arabidopsis thaliana (Mouse-ear cress) PE=2 SV=1	AP2-like ethylene-responsive transcription factor SNZ [Arabidopsis thaliana]
abscisic acid	AT2G39330	4.5986	18.406	5.20058e-06	1.73325	up	0	0.0822737	--	--	--	15.1689	20.0962	--	--	--	0.171523	1.5988	--	--	--	--	--	Biological Process: transition metal ion transport (GO:0000041);; Molecular Function: peptide receptor activity (GO:0001653);; Molecular Function: copper ion binding (GO:0005507);; Molecular Function: protein binding (GO:0005515);; Cellular Component: extracellular region (GO:0005576);; Cellular Component: nucleus (GO:0005634);; Cellular Component: vacuole (GO:0005773);; Cellular Component: cytos…	--	Myrosinase-binding protein-like At2g39330 GN=At2g39330 OS=Arabidopsis thaliana (Mouse-ear cress) PE=1 SV=1	jacalin-related lectin 23 [Arabidopsis thaliana]
abscisic acid	AT2G39530	0.329139	0.345741	--	--	--	74.4547	55.1589	--	--	--	0.131737	0	--	--	--	36.1954	15.2351	2.641e-08	-1.24191	down	--	--	Biological Process: defense response to oomycetes (GO:0002229);; Cellular Component: plasma membrane (GO:0005886);; Biological Process: ER to Golgi vesicle-mediated transport (GO:0006888);; Biological Process: response to cold (GO:0009409);; Cellular Component: chloroplast (GO:0009507);; Biological Process: response to wounding (GO:0009611);; Biological Process: response to salt stress (GO:000965…	--	CASP-like protein At2g39530 GN=At2g39530 OS=Arabidopsis thaliana (Mouse-ear cress) PE=2 SV=1	uncharacterized protein [Arabidopsis thaliana]
abscisic acid	AT2G39800	348.411	135.02	1.91818e-07	-1.60796	down	56.029	54.6523	--	--	--	413.163	226.301	--	--	--	105.215	115.004	--	--	--	[E]	Amino acid transport and metabolism	Molecular Function: glutamate 5-kinase activity (GO:0004349);; Molecular Function: glutamate-5-semialdehyde dehydrogenase activity (GO:0004350);; Molecular Function: ATP binding (GO:0005524);; Cellular Component: mitochondrion (GO:0005739);; Cellular Component: cytosol (GO:0005829);; Biological Process: proline biosynthetic process (GO:0006561);; Biological Process: response to oxidative stress (…	K12657|0.0|ath:AT2G39800|P5CS1	Gamma-glutamyl phosphate reductase GN=T5I7.10 OS=Arabidopsis thaliana (Mouse-ear cress) PE=1 SV=1	delta1-pyrroline-5-carboxylate synthase 1 [Arabidopsis thaliana]
abscisic acid	AT2G40300	9.9866	47.974	3.0161e-09	2.00292	up	4.60256	8.97275	--	--	--	42.7007	78.317	8.11294e-05	1.13033	up	15.7203	23.8886	--	--	--	[P]	Inorganic ion transport and metabolism	Biological Process: response to reactive oxygen species (GO:0000302);; Molecular Function: ferroxidase activity (GO:0004322);; Cellular Component: mitochondrion (GO:0005739);; Biological Process: iron ion transport (GO:0006826);; Biological Process: cellular iron ion homeostasis (GO:0006879);; Molecular Function: ferric iron binding (GO:0008199);; Biological Process: response to cold (GO:0009409)…	K00522|0.0|ath:AT2G40300|ATFER4	Ferritin-4, chloroplastic (Precursor) GN=FER4 OS=Arabidopsis thaliana (Mouse-ear cress) PE=2 SV=1	ferritin 4 [Arabidopsis thaliana]
abscisic acid	AT2G40330	1.55811	0.7554	--	--	--	20.1887	12.1883	--	--	--	8.7308	2.6142	0.00497919	-1.43679	down	5.61787	3.29571	--	--	--	--	--	Molecular Function: protein phosphatase inhibitor activity (GO:0004864);; Molecular Function: receptor activity (GO:0004872);; Molecular Function: protein binding (GO:0005515);; Cellular Component: nucleus (GO:0005634);; Biological Process: tryptophan catabolic process (GO:0006569);; Biological Process: fatty acid catabolic process (GO:0009062);; Cellular Component: chloroplast (GO:0009507);; Bio…	K14496|1e-155|ath:AT2G40330|Bet v I allergen family protein	Abscisic acid receptor PYL6 OS=Arabidopsis thaliana (Mouse-ear cress) PE=1 SV=1	abscisic acid receptor PYL6 [Arabidopsis thaliana]
abscisic acid	AT2G40340	0	0	--	--	--	1.20263	0.481566	--	--	--	0.222895	3.49043	1.24994e-08	3.64269	up	5.68912	4.67906	--	--	--	--	--	Molecular Function: DNA binding (GO:0003677);; Molecular Function: sequence-specific DNA binding transcription factor activity (GO:0003700);; Molecular Function: protein binding (GO:0005515);; Cellular Component: nucleus (GO:0005634);; Biological Process: regulation of transcription, DNA-templated (GO:0006355);; Biological Process: response to cold (GO:0009409);; Biological Process: response to w…	--	Dehydration-responsive element-binding protein 2C OS=Arabidopsis thaliana (Mouse-ear cress) PE=2 SV=2	dehydration-responsive element-binding protein 2C [Arabidopsis thaliana]
abscisic acid	AT2G40460	26.3898	7.4658	1.08931e-10	-2.04602	down	45.111	12.1209	0	-1.92448	down	7.51985	6.27521	--	--	--	23.5313	14.3318	--	--	--	[E]	Amino acid transport and metabolism	Molecular Function: transporter activity (GO:0005215);; Cellular Component: Golgi apparatus (GO:0005794);; Cellular Component: plasma membrane (GO:0005886);; Biological Process: oligopeptide transport (GO:0006857);; Biological Process: lipid transport (GO:0006869);; Biological Process: intra-Golgi vesicle-mediated transport (GO:0006891);; Cellular Component: plasmodesma (GO:0009506);; Biological …	--	Probable peptide/nitrate transporter At2g40460 GN=At2g40460 OS=Arabidopsis thaliana (Mouse-ear cress) PE=2 SV=2	putative peptide/nitrate transporter [Arabidopsis thaliana]
abscisic acid	AT2G40940	17.3759	54.928	2.13274e-05	1.41517	up	48.9566	58.5995	--	--	--	72.2413	42.9634	--	--	--	61.5927	73.9587	--	--	--	[T]	Signal transduction mechanisms	Molecular Function: phosphorelay sensor kinase activity (GO:0000155);; Molecular Function: phosphorelay response regulator activity (GO:0000156);; Biological Process: response to molecule of bacterial origin (GO:0002237);; Molecular Function: transmembrane signaling receptor activity (GO:0004888);; Molecular Function: protein binding (GO:0005515);; Molecular Function: ATP binding (GO:0005524);; C…	K14509|0.0|ath:AT2G40940|ERS1	Ethylene response sensor 1 GN=T20B5.14 OS=Arabidopsis thaliana (Mouse-ear cress) PE=1 SV=1	ethylene response sensor 1 [Arabidopsis thaliana]
abscisic acid	AT2G40970	9.74494	10.9424	--	--	--	41.1213	20.108	9.34857e-05	-1.06225	down	13.9876	14.7429	--	--	--	37.64	39.7323	--	--	--	--	--	Molecular Function: phosphorelay response regulator activity (GO:0000156);; Molecular Function: DNA binding (GO:0003677);; Molecular Function: chromatin binding (GO:0003682);; Molecular Function: sequence-specific DNA binding transcription factor activity (GO:0003700);; Molecular Function: protein binding (GO:0005515);; Cellular Component: nucleus (GO:0005634);; Biological Process: regulation of …	--	Transcription factor LUX GN=F12A12.160 OS=Arabidopsis thaliana (Mouse-ear cress) PE=1 SV=1	myb family transcription factor [Arabidopsis thaliana]
abscisic acid	AT2G41290	18.0675	4.96827	1.88401e-08	-2.06565	down	7.14975	5.79135	--	--	--	4.99765	6.11856	--	--	--	3.68351	4.5953	--	--	--	[G]	Carbohydrate transport and metabolism	Molecular Function: DNA binding (GO:0003677);; Molecular Function: DNA helicase activity (GO:0003678);; Cellular Component: extracellular region (GO:0005576);; Cellular Component: nucleus (GO:0005634);; Biological Process: methylation-dependent chromatin silencing (GO:0006346);; Biological Process: cell proliferation (GO:0008283);; Biological Process: response to auxin (GO:0009733);; Biological P…	--	Strictosidine synthase 1 (Precursor) GN=SS1 OS=Arabidopsis thaliana (Mouse-ear cress) PE=2 SV=2	strictosidine synthase-like 2 [Arabidopsis thaliana]
abscisic acid	AT2G41710	12.1125	41.1067	7.46295e-06	1.51337	up	17.1803	21.6424	--	--	--	39.9315	47.7605	--	--	--	35.9718	28.5767	--	--	--	--	--	Molecular Function: sequence-specific DNA binding RNA polymerase II transcription factor activity (GO:0000981);; Molecular Function: DNA binding (GO:0003677);; Molecular Function: sequence-specific DNA binding transcription factor activity (GO:0003700);; Molecular Function: protein binding (GO:0005515);; Cellular Component: nucleus (GO:0005634);; Cellular Component: nucleolus (GO:0005730);; Biolo…	K09285|0.0|ath:AT2G41710|ovule development protein, putative	AP2-like ethylene-responsive transcription factor At2g41710 GN=At2g41710 OS=Arabidopsis thaliana (Mouse-ear cress) PE=2 SV=2	AP2-like ethylene-responsive transcription factor [Arabidopsis thaliana]
abscisic acid	AT2G42530	37.5461	32.6256	--	--	--	0.424511	0	--	--	--	32.5731	381.154	0	3.7963	up	6.23717	12.9729	--	--	--	--	--	Biological Process: MAPK cascade (GO:0000165);; Biological Process: regulation of transcription, DNA-templated (GO:0006355);; Biological Process: protein targeting to membrane (GO:0006612);; Cellular Component: chloroplast stroma (GO:0009570);; Biological Process: response to bacterium (GO:0009617);; Biological Process: cold acclimation (GO:0009631);; Biological Process: response to abscisic acid…	--	--	cold-regulated protein 15b [Arabidopsis thaliana]
abscisic acid	AT2G42540	270.333	60.1899	0	-2.40237	down	2.59232	1.32869	--	--	--	73.4146	622.488	0	3.33839	up	44.8976	74.6726	--	--	--	--	--	Biological Process: MAPK cascade (GO:0000165);; Biological Process: regulation of transcription, DNA-templated (GO:0006355);; Biological Process: protein targeting to membrane (GO:0006612);; Cellular Component: chloroplast stroma (GO:0009570);; Biological Process: response to bacterium (GO:0009617);; Biological Process: cold acclimation (GO:0009631);; Biological Process: response to abscisic acid…	--	Embryonic protein DC-8 OS=Daucus carota (Carrot) PE=3 SV=1	cold-regulated protein 15a [Arabidopsis thaliana]
abscisic acid	AT2G42580	11.0041	64.2297	1.66533e-14	2.29589	up	14.5721	15.8355	--	--	--	83.3506	13.8981	0	-2.32143	down	13.3252	17.0324	--	--	--	[R]	General function prediction only	Molecular Function: phosphoprotein phosphatase activity (GO:0004721);; Molecular Function: protein binding (GO:0005515);; Cellular Component: nucleus (GO:0005634);; Cellular Component: nuclear envelope (GO:0005635);; Cellular Component: mitochondrion (GO:0005739);; Cellular Component: endoplasmic reticulum membrane (GO:0005789);; Biological Process: protein targeting to mitochondrion (GO:0006626)…	--	Inactive TPR repeat-containing thioredoxin TTL3 GN=F14N22.15 OS=Arabidopsis thaliana (Mouse-ear cress) PE=1 SV=2	tetratricopetide-repeat thioredoxin-like 3 [Arabidopsis thaliana]
abscisic acid	AT2G42750	177.019	37.751	0	-2.46496	down	21.2929	10.9965	--	--	--	30.8338	108.12	0	2.06395	up	13.9546	10.9802	--	--	--	[C]	Energy production and conversion	Molecular Function: iron ion binding (GO:0005506);; Molecular Function: protein binding (GO:0005515);; Cellular Component: Golgi stack (GO:0005795);; Cellular Component: plasma membrane (GO:0005886);; Biological Process: protein folding (GO:0006457);; Biological Process: response to stress (GO:0006950);; Molecular Function: electron carrier activity (GO:0009055);; Cellular Component: chloroplast …	--	Chaperone protein dnaJ 10 GN=F28O16.7 OS=Arabidopsis thaliana (Mouse-ear cress) PE=2 SV=2	DNAJ heat shock N-terminal domain-containing protein [Arabidopsis thaliana]
abscisic acid	AT2G42850	0.80834	0.424556	--	--	--	13.2668	3.18743	1.63272e-10	-2.05621	down	0.905898	0.972748	--	--	--	5.4793	8.15004	--	--	--	[Q]	Secondary metabolites biosynthesis, transport and catabolism	Molecular Function: monooxygenase activity (GO:0004497);; Molecular Function: binding (GO:0005488);; Molecular Function: iron ion binding (GO:0005506);; Biological Process: response to stress (GO:0006950);; Biological Process: lipid biosynthetic process (GO:0008610);; Molecular Function: electron carrier activity (GO:0009055);; Biological Process: response to UV (GO:0009411);; Cellular Component:…	--	Taxadiene 5-alpha hydroxylase OS=Taxus cuspidata (Japanese yew) PE=1 SV=2	cytochrome P450, family 718 [Arabidopsis thaliana]
abscisic acid	AT2G43000	0.727689	0.152879	--	--	--	5.81441	19.1797	5.47945e-06	1.65415	up	0.699012	1.09462	--	--	--	5.77221	10.405	--	--	--	--	--	Biological Process: response to hypoxia (GO:0001666);; Molecular Function: DNA binding (GO:0003677);; Molecular Function: sequence-specific DNA binding transcription factor activity (GO:0003700);; Cellular Component: nucleus (GO:0005634);; Biological Process: trehalose biosynthetic process (GO:0005992);; Biological Process: regulation of transcription, DNA-templated (GO:0006355);; Biological Proc…	--	Transcription factor JUNGBRUNNEN 1 GN=F23E6.1 OS=Arabidopsis thaliana (Mouse-ear cress) PE=1 SV=1	NAC domain-containing protein 42 [Arabidopsis thaliana]
abscisic acid	AT2G43020	29.5055	7.60466	2.42273e-12	-2.18054	down	25.0274	19.7592	--	--	--	0.194796	0.183024	--	--	--	0.307089	0.223046	--	--	--	--	--	Cellular Component: nucleus (GO:0005634);; Cellular Component: peroxisome (GO:0005777);; Biological Process: polyamine catabolic process (GO:0006598);; Molecular Function: primary amine oxidase activity (GO:0008131);; Biological Process: response to cold (GO:0009409);; Biological Process: response to water deprivation (GO:0009414);; Cellular Component: plastid (GO:0009536);; Biological Process: r…	--	Probable polyamine oxidase 2 GN=PAO2 OS=Arabidopsis thaliana (Mouse-ear cress) PE=2 SV=1	putative polyamine oxidase 2 [Arabidopsis thaliana]
abscisic acid	AT2G43900	6.21708	17.191	0.00113992	1.22018	up	2.92869	4.58551	--	--	--	9.63631	5.73037	--	--	--	2.79102	4.218	--	--	--	--	--	Molecular Function: phosphatidylinositol-4,5-bisphosphate 5-phosphatase activity (GO:0004439);; Molecular Function: inositol-polyphosphate 5-phosphatase activity (GO:0004445);; Molecular Function: endonuclease activity (GO:0004519);; Molecular Function: exonuclease activity (GO:0004527);; Cellular Component: nucleus (GO:0005634);; Cellular Component: cytoplasm (GO:0005737);; Biological Process: r…	--	Type I inositol 1,4,5-trisphosphate 5-phosphatase 12 GN=F6E13.3 OS=Arabidopsis thaliana (Mouse-ear cress) PE=1 SV=1	5-inositol-phosphate phosphatase [Arabidopsis thaliana]
abscisic acid	AT2G45680	4.20611	12.6002	0.00483216	1.31735	up	5.21443	6.30442	--	--	--	21.0747	1.87466	0	-3.17565	down	5.61683	4.85478	--	--	--	--	--	Biological Process: MAPK cascade (GO:0000165);; Molecular Function: core promoter proximal region sequence-specific DNA binding (GO:0000987);; Molecular Function: core promoter binding (GO:0001047);; Molecular Function: sequence-specific DNA binding transcription factor activity (GO:0003700);; Molecular Function: protein binding (GO:0005515);; Cellular Component: nucleus (GO:0005634);; Biological…	--	Transcription factor TCP9 GN=TCP9 OS=Arabidopsis thaliana (Mouse-ear cress) PE=2 SV=1	transcription factor TCP9 [Arabidopsis thaliana]
abscisic acid	AT2G46600	73.225	76.2233	--	--	--	45.0102	62.7098	--	--	--	81.5682	138.348	0.000960231	1.01783	up	61.5511	73.5862	--	--	--	--	--	Molecular Function: copper ion binding (GO:0005507);; Molecular Function: calcium ion binding (GO:0005509);; Molecular Function: protein binding (GO:0005515);; Cellular Component: nucleus (GO:0005634);; Cellular Component: cytosol (GO:0005829);; Biological Process: protein folding (GO:0006457);; Biological Process: response to water deprivation (GO:0009414);; Cellular Component: plasmodesma (GO:0…	--	Calcium-binding protein KIC GN=KIC OS=Arabidopsis thaliana (Mouse-ear cress) PE=1 SV=2	Calcium-binding EF-hand family protein [Arabidopsis thaliana]
abscisic acid	AT2G46680	47.9794	12.295	1.73006e-12	-2.18909	down	56.611	47.6794	--	--	--	38.3298	44.0892	--	--	--	177.039	231.147	--	--	--	[K]	Transcription	Molecular Function: transcription regulatory region sequence-specific DNA binding (GO:0000976);; Molecular Function: sequence-specific DNA binding transcription factor activity (GO:0003700);; Cellular Component: nucleus (GO:0005634);; Biological Process: membrane fusion (GO:0006944);; Biological Process: response to desiccation (GO:0009269);; Biological Process: response to cold (GO:0009409);; Bi…	--	Homeobox-leucine zipper protein ATHB-7 GN=ATHB-7 OS=Arabidopsis thaliana (Mouse-ear cress) PE=2 SV=2	homeobox-leucine zipper protein ATHB-7 [Arabidopsis thaliana]
abscisic acid	AT2G46780	2.49765	4.05471	--	--	--	6.45615	6.44015	--	--	--	7.2098	1.53698	3.56833e-06	-1.91585	down	7.14979	6.24359	--	--	--	[R]	General function prediction only	Molecular Function: nucleotide binding (GO:0000166);; Biological Process: alternative mRNA splicing, via spliceosome (GO:0000380);; Molecular Function: double-stranded DNA binding (GO:0003690);; Molecular Function: single-stranded DNA binding (GO:0003697);; Molecular Function: RNA binding (GO:0003723);; Molecular Function: mRNA binding (GO:0003729);; Molecular Function: protein kinase activity (G…	--	Glycine-rich RNA-binding protein 2 GN=GRP2 OS=Sorghum bicolor (Sorghum) PE=2 SV=1	RNA-binding (RRM/RBD/RNP motifs) family protein [Arabidopsis thaliana]
abscisic acid	AT2G46830	72.8895	2.70368	0	-4.94268	down	18.6854	1.87527	0	-3.30245	down	0.306861	1.93585	1.4311e-05	2.65749	up	0.789806	0.752925	--	--	--	--	--	Molecular Function: chromatin binding (GO:0003682);; Molecular Function: sequence-specific DNA binding transcription factor activity (GO:0003700);; Cellular Component: nucleus (GO:0005634);; Biological Process: response to cold (GO:0009409);; Biological Process: response to red or far red light (GO:0009639);; Biological Process: response to salt stress (GO:0009651);; Biological Process: response …	K12134|0.0|ath:AT2G46830|CCA1	Protein CCA1 GN=CCA1 OS=Arabidopsis thaliana (Mouse-ear cress) PE=1 SV=1	protein CCA1 [Arabidopsis thaliana]
abscisic acid	AT2G47180	18.5678	3.18439	2.84439e-13	-2.71935	down	96.4595	15.4336	0	-2.6696	down	9.63089	21.9453	1.81728e-06	1.43474	up	68.997	61.4769	--	--	--	[M]	Cell wall/membrane/envelope biogenesis	Cellular Component: nucleus (GO:0005634);; Cellular Component: cytoplasm (GO:0005737);; Biological Process: polysaccharide metabolic process (GO:0005976);; Biological Process: galactose metabolic process (GO:0006012);; Biological Process: response to heat (GO:0009408);; Biological Process: response to cold (GO:0009409);; Biological Process: response to water deprivation (GO:0009414);; Biological …	--	Galactinol synthase 1 GN=GOLS1 OS=Arabidopsis thaliana (Mouse-ear cress) PE=1 SV=1	galactinol synthase 1 [Arabidopsis thaliana]
abscisic acid	AT2G47190	0.451193	0	--	--	--	0.365386	1.05344	--	--	--	1.08353	5.00542	1.43114e-05	2.31732	up	1.2201	4.96269	0.000563735	1.93888	up	[KAD]	--	Molecular Function: core promoter sequence-specific DNA binding (GO:0001046);; Biological Process: cell fate specification (GO:0001708);; Molecular Function: DNA binding (GO:0003677);; Molecular Function: chromatin binding (GO:0003682);; Molecular Function: sequence-specific DNA binding transcription factor activity (GO:0003700);; Molecular Function: protein binding (GO:0005515);; Molecular Funct…	K09422|0.0|ath:AT2G47190|MYB2	Myb-related protein 340 GN=MYB340 OS=Antirrhinum majus (Garden snapdragon) PE=2 SV=1	R2R3 MYB DNA binding domain transcription factor [Arabidopsis thaliana]
abscisic acid	AT2G47750	5.77788	1.6894	1.89888e-05	-1.94743	down	0.192951	0.494482	--	--	--	1.049	2.41923	--	--	--	0.558398	1.03735	--	--	--	--	--	Biological Process: MAPK cascade (GO:0000165);; Biological Process: response to molecule of bacterial origin (GO:0002237);; Biological Process: respiratory burst involved in defense response (GO:0002679);; Cellular Component: nucleus (GO:0005634);; Biological Process: regulation of transcription, DNA-templated (GO:0006355);; Biological Process: protein targeting to membrane (GO:0006612);; Biologi…	K14487|0.0|ath:AT2G47750|GH3.9	Putative indole-3-acetic acid-amido synthetase GH3.9 GN=GH3.9 OS=Arabidopsis thaliana (Mouse-ear cress) PE=2 SV=1	putative indole-3-acetic acid-amido synthetase GH3.9 [Arabidopsis thaliana]
abscisic acid	AT2G47770	0.245909	2.84143	--	--	--	0.265523	1.14829	--	--	--	11.5156	1.29467	1.44588e-10	-2.77257	down	1.59595	1.12698	--	--	--	[T]	Signal transduction mechanisms	Cellular Component: mitochondrion (GO:0005739);; Cellular Component: endoplasmic reticulum (GO:0005783);; Cellular Component: Golgi stack (GO:0005795);; Biological Process: porphyrin-containing compound metabolic process (GO:0006778);; Biological Process: response to salt stress (GO:0009651);; Biological Process: response to abscisic acid (GO:0009737);; Cellular Component: membrane (GO:0016020);;…	--	Translocator protein homolog GN=TSPO OS=Arabidopsis thaliana (Mouse-ear cress) PE=1 SV=1	tryptophan-rich sensory protein-like protein [Arabidopsis thaliana]
abscisic acid	AT3G02140	2.10089	3.75165	--	--	--	6.46511	16.7864	0.000154339	1.32245	up	12.9495	2.52819	4.10973e-08	-2.0498	down	5.30243	3.85129	--	--	--	--	--	Cellular Component: nucleus (GO:0005634);; Biological Process: response to salt stress (GO:0009651);; Biological Process: negative regulation of abscisic acid-activated signaling pathway (GO:0009788);; Biological Process: regulation of starch biosynthetic process (GO:0010581);; Biological Process: positive regulation of transcription, DNA-templated (GO:0045893);;	--	Ninja-family protein AFP4 OS=Arabidopsis thaliana (Mouse-ear cress) PE=1 SV=1	Ninja-family protein AFP4 [Arabidopsis thaliana]
abscisic acid	AT3G02850	0.74199	0.51961	--	--	--	10.0948	7.23752	--	--	--	0.27718	0.558065	--	--	--	2.71097	0.226699	3.34686e-10	-3.35164	down	[R]	General function prediction only	Molecular Function: inward rectifier potassium channel activity (GO:0005242);; Molecular Function: protein binding (GO:0005515);; Cellular Component: nucleus (GO:0005634);; Cellular Component: endoplasmic reticulum (GO:0005783);; Cellular Component: plasma membrane (GO:0005886);; Biological Process: potassium ion transport (GO:0006813);; Biological Process: response to cold (GO:0009409);; Biologi…	--	Potassium channel SKOR GN=SKOR OS=Arabidopsis thaliana (Mouse-ear cress) PE=1 SV=1	potassium channel SKOR [Arabidopsis thaliana]
abscisic acid	AT3G02880	13.8079	20.8679	--	--	--	38.8937	44.6269	--	--	--	24.9897	7.42971	1.08472e-07	-1.48437	down	29.517	26.0126	--	--	--	[RTKL]	--	Biological Process: polysaccharide catabolic process (GO:0000272);; Biological Process: respiratory burst involved in defense response (GO:0002679);; Molecular Function: protein serine/threonine kinase activity (GO:0004674);; Molecular Function: protein tyrosine kinase activity (GO:0004713);; Molecular Function: ATP binding (GO:0005524);; Cellular Component: extracellular region (GO:0005576);; Ce…	--	Probable inactive receptor kinase At3g02880 (Precursor) GN=At3g02880 OS=Arabidopsis thaliana (Mouse-ear cress) PE=1 SV=1	leucine-rich repeat protein kinase family protein [Arabidopsis thaliana]
abscisic acid	AT3G02885	2.00569	0.632057	--	--	--	30.1028	51.1992	--	--	--	0.642217	0.603407	--	--	--	52.068	22.6122	8.77368e-09	-1.19834	down	--	--	Molecular Function: protein binding (GO:0005515);; Cellular Component: extracellular region (GO:0005576);; Cellular Component: plasma membrane (GO:0005886);; Cellular Component: plasmodesma (GO:0009506);; Biological Process: response to salt stress (GO:0009651);; Biological Process: response to abscisic acid (GO:0009737);; Biological Process: response to gibberellin (GO:0009739);; Biological Proc…	--	Gibberellin-regulated protein 5 (Precursor) GN=GASA5 OS=Arabidopsis thaliana (Mouse-ear cress) PE=2 SV=1	gibberellin-regulated protein 5 [Arabidopsis thaliana]
abscisic acid	AT3G04060	0.776919	0.453392	--	--	--	12.7697	12.9887	--	--	--	2.21127	9.28444	3.39436e-10	2.27104	up	16.5584	16.8534	--	--	--	--	--	Biological Process: mRNA splicing, via spliceosome (GO:0000398);; Biological Process: RNA methylation (GO:0001510);; Molecular Function: DNA binding (GO:0003677);; Molecular Function: sequence-specific DNA binding transcription factor activity (GO:0003700);; Cellular Component: nucleus (GO:0005634);; Cellular Component: cytoplasm (GO:0005737);; Cellular Component: cytosol (GO:0005829);; Biologica…	--	NAC domain-containing protein 100 GN=NAC100 OS=Arabidopsis thaliana (Mouse-ear cress) PE=2 SV=1	NAC domain containing protein 46 [Arabidopsis thaliana]
abscisic acid	AT3G04070	1.126	0.430108	--	--	--	9.28441	26.7677	1.09163e-07	1.47853	up	6.3095	17.3227	7.44322e-08	1.69431	up	37.2771	67.0851	--	--	--	--	--	Biological Process: MAPK cascade (GO:0000165);; Molecular Function: DNA binding (GO:0003677);; Molecular Function: sequence-specific DNA binding transcription factor activity (GO:0003700);; Cellular Component: nucleus (GO:0005634);; Biological Process: regulation of transcription, DNA-templated (GO:0006355);; Biological Process: protein targeting to membrane (GO:0006612);; Biological Process: ami…	--	NAC domain-containing protein 18 GN=F14G24.15 OS=Arabidopsis thaliana (Mouse-ear cress) PE=2 SV=1	NAC domain containing protein 47 [Arabidopsis thaliana]
abscisic acid	AT3G04640	6.26972	7.79916	--	--	--	14.2522	10.2726	--	--	--	7.26415	25.9357	1.06158e-10	2.06211	up	17.8468	13.3082	--	--	--	--	--	Biological Process: alternative mRNA splicing, via spliceosome (GO:0000380);; Molecular Function: nucleic acid binding (GO:0003676);; Molecular Function: double-stranded DNA binding (GO:0003690);; Molecular Function: single-stranded DNA binding (GO:0003697);; Molecular Function: mRNA binding (GO:0003729);; Molecular Function: protein kinase activity (GO:0004672);; Cellular Component: cell wall (G…	--	Glycine-rich RNA-binding protein 7 GN=F2G1.7 OS=Arabidopsis thaliana (Mouse-ear cress) PE=1 SV=1	glycine-rich protein [Arabidopsis thaliana]
abscisic acid	AT3G05120	8.77894	15.9637	--	--	--	21.587	23.5016	--	--	--	20.551	37.9523	8.84317e-05	1.13947	up	50.6981	53.0133	--	--	--	[I]	Lipid transport and metabolism	Biological Process: MAPK cascade (GO:0000165);; Biological Process: response to superoxide (GO:0000303);; Molecular Function: protein binding (GO:0005515);; Cellular Component: nucleus (GO:0005634);; Cellular Component: cytoplasm (GO:0005737);; Biological Process: protein targeting to membrane (GO:0006612);; Biological Process: response to cold (GO:0009409);; Biological Process: response to water…	K14493|0.0|ath:AT3G05120|GID1A	Gibberellin receptor GID1A GN=T12H1.8 OS=Arabidopsis thaliana (Mouse-ear cress) PE=1 SV=1	putative gibberellin receptor GID1L1 [Arabidopsis thaliana]
abscisic acid	AT3G05165	35.8894	12.0639	5.7372e-09	-1.80445	down	90.6151	46.8625	--	--	--	40.987	32.3017	--	--	--	87.001	122.153	--	--	--	[GEPR]	--	Molecular Function: sugar:proton symporter activity (GO:0005351);; Cellular Component: nucleus (GO:0005634);; Cellular Component: Golgi apparatus (GO:0005794);; Cellular Component: plasma membrane (GO:0005886);; Biological Process: response to water deprivation (GO:0009414);; Biological Process: response to nematode (GO:0009624);; Biological Process: response to salt stress (GO:0009651);; Cellula…	--	Sugar transporter ERD6-like 11 GN=At3g05165 OS=Arabidopsis thaliana (Mouse-ear cress) PE=2 SV=2	Major facilitator superfamily protein [Arabidopsis thaliana]
abscisic acid	AT3G05400	6.34809	1.55076	4.34798e-06	-2.17929	down	12.0351	5.36175	0.000821128	-1.18732	down	4.0771	5.71832	--	--	--	15.5429	28.281	--	--	--	[GEPR]	--	Molecular Function: sugar:proton symporter activity (GO:0005351);; Cellular Component: nucleus (GO:0005634);; Cellular Component: Golgi apparatus (GO:0005794);; Cellular Component: plasma membrane (GO:0005886);; Biological Process: response to water deprivation (GO:0009414);; Biological Process: response to nematode (GO:0009624);; Biological Process: response to salt stress (GO:0009651);; Cellula…	--	Sugar transporter ERD6-like 12 GN=SUGTL5 OS=Arabidopsis thaliana (Mouse-ear cress) PE=2 SV=1	sugar transporter ERD6-like 12 [Arabidopsis thaliana]
abscisic acid	AT3G05630	2.08752	0.846349	--	--	--	2.21448	1.2161	--	--	--	2.34533	3.60839	--	--	--	1.42611	9.86909	0	2.76206	up	[I]	Lipid transport and metabolism	Biological Process: MAPK cascade (GO:0000165);; Molecular Function: phospholipase D activity (GO:0004630);; Molecular Function: phospholipid binding (GO:0005543);; Cellular Component: nucleus (GO:0005634);; Cellular Component: vacuole (GO:0005773);; Biological Process: protein targeting to membrane (GO:0006612);; Biological Process: fatty acid beta-oxidation (GO:0006635);; Biological Process: cel…	K01115|0.0|ath:AT3G05630|PLDP2	Phospholipase D p2 GN=PLDP2 OS=Arabidopsis thaliana (Mouse-ear cress) PE=2 SV=2	phospholipase D P2 [Arabidopsis thaliana]
abscisic acid	AT3G05690	6.57604	7.73666	--	--	--	15.0532	10.8271	--	--	--	21.1967	48.4045	4.44498e-08	1.44457	up	70.0562	102.066	--	--	--	--	--	Molecular Function: sequence-specific DNA binding transcription factor activity (GO:0003700);; Biological Process: regulation of transcription, DNA-templated (GO:0006355);; Biological Process: response to light stimulus (GO:0009416);; Biological Process: double fertilization forming a zygote and endosperm (GO:0009567);; Biological Process: anthocyanin-containing compound biosynthetic process (GO:…	--	Nuclear transcription factor Y subunit A-2 GN=F18C1.4 OS=Arabidopsis thaliana (Mouse-ear cress) PE=2 SV=1	nuclear transcription factor Y subunit A-2 [Arabidopsis thaliana]
abscisic acid	AT3G05880	43.5661	151.183	3.98928e-06	1.54536	up	212.805	192.94	--	--	--	290.412	351.464	--	--	--	973.525	881.12	--	--	--	[S]	Function unknown	Cellular Component: extracellular region (GO:0005576);; Cellular Component: plasma membrane (GO:0005886);; Biological Process: glycolytic process (GO:0006096);; Biological Process: chromatin assembly or disassembly (GO:0006333);; Biological Process: water transport (GO:0006833);; Biological Process: Golgi organization (GO:0007030);; Biological Process: response to cold (GO:0009409);; Biological P…	--	Hydrophobic protein RCI2A GN=F10A16.18 OS=Arabidopsis thaliana (Mouse-ear cress) PE=2 SV=1	Hydrophobic protein RCI2A [Arabidopsis thaliana]
abscisic acid	AT3G08510	69.6676	67.1562	--	--	--	50.3901	38.8913	--	--	--	79.8411	163.143	7.64502e-07	1.28833	up	58.0692	83.5084	--	--	--	--	--	Biological Process: MAPK cascade (GO:0000165);; Molecular Function: phosphatidylinositol phospholipase C activity (GO:0004435);; Molecular Function: phospholipase C activity (GO:0004629);; Molecular Function: signal transducer activity (GO:0004871);; Molecular Function: calcium ion binding (GO:0005509);; Cellular Component: plasma membrane (GO:0005886);; Biological Process: regulation of transcri…	K05857|0.0|ath:AT3G08510|ATPLC2	Phosphoinositide phospholipase C 2 GN=PLC2 OS=Arabidopsis thaliana (Mouse-ear cress) PE=1 SV=1	phosphoinositide phospholipase C 2 [Arabidopsis thaliana]
abscisic acid	AT3G08730	64.5953	35.1565	0.00347531	-1.11577	down	37.5507	45.3055	--	--	--	32.5243	25.2758	--	--	--	33.4208	31.2448	--	--	--	[RTKL]	--	Cellular Component: chromosome, centromeric region (GO:0000775);; Molecular Function: 3-phosphoinositide-dependent protein kinase activity (GO:0004676);; Molecular Function: protein kinase C activity (GO:0004697);; Molecular Function: protein tyrosine kinase activity (GO:0004713);; Molecular Function: protein binding (GO:0005515);; Molecular Function: ATP binding (GO:0005524);; Cellular Component…	K08286|0.0|ath:AT3G08730|PK1	Serine/threonine-protein kinase AtPK1/AtPK6 GN=F17O14.20 OS=Arabidopsis thaliana (Mouse-ear cress) PE=1 SV=1	protein-serine kinase 1 [Arabidopsis thaliana]
abscisic acid	AT3G08770	142.44	68.4125	0.000170017	-1.29414	down	15.8792	13.7343	--	--	--	68.6153	48.8256	--	--	--	6.66591	15.5977	0.00877175	1.20275	up	--	--	Cellular Component: extracellular region (GO:0005576);; Cellular Component: cell wall (GO:0005618);; Cellular Component: plasma membrane (GO:0005886);; Biological Process: lipid transport (GO:0006869);; Molecular Function: lipid binding (GO:0008289);; Biological Process: response to cold (GO:0009409);; Biological Process: response to water deprivation (GO:0009414);; Biological Process: response t…	--	Non-specific lipid-transfer protein 6 (Precursor) GN=F17O14.24 OS=Arabidopsis thaliana (Mouse-ear cress) PE=2 SV=1	lipid-transfer protein 6 [Arabidopsis thaliana]
abscisic acid	AT3G11670	46.2093	21.7576	7.52495e-05	-1.32419	down	12.6869	7.61424	--	--	--	12.7514	19.8749	--	--	--	7.87006	11.4081	--	--	--	[M]	Cell wall/membrane/envelope biogenesis	Biological Process: MAPK cascade (GO:0000165);; Biological Process: response to hypoxia (GO:0001666);; Cellular Component: mitochondrion (GO:0005739);; Biological Process: protein targeting to membrane (GO:0006612);; Biological Process: unsaturated fatty acid biosynthetic process (GO:0006636);; Biological Process: phosphatidylglycerol biosynthetic process (GO:0006655);; Biological Process: lipid …	K09480|0.0|ath:AT3G11670|DGD1	Digalactosyldiacylglycerol synthase 1, chloroplastic (Precursor) GN=DGD1 OS=Arabidopsis thaliana (Mouse-ear cress) PE=1 SV=1	digalactosyldiacylglycerol synthase 1 [Arabidopsis thaliana]
abscisic acid	AT3G12145	7.309	25.2403	4.87918e-05	1.52889	up	4.34059	8.15323	--	--	--	22.0137	24.394	--	--	--	6.06121	8.87661	--	--	--	--	--	Biological Process: MAPK cascade (GO:0000165);; Molecular Function: protein kinase activity (GO:0004672);; Molecular Function: signal transducer activity (GO:0004871);; Molecular Function: protein binding (GO:0005515);; Cellular Component: extracellular region (GO:0005576);; Cellular Component: Golgi apparatus (GO:0005794);; Cellular Component: cytosol (GO:0005829);; Biological Process: protein t…	--	Polygalacturonase inhibitor 1 (Precursor) GN=PGIP1 OS=Arabidopsis thaliana (Mouse-ear cress) PE=2 SV=1	leucine-rich repeat protein FLOR1 [Arabidopsis thaliana]
abscisic acid	AT3G12320	56.278	0.885641	0	-5.94994	down	14.3382	0.765524	0	-4.03179	down	0.253091	10.3045	0	4.99597	up	1.82395	2.51156	--	--	--	--	--	Cellular Component: nucleus (GO:0005634);; Biological Process: circadian rhythm (GO:0007623);; Biological Process: response to salt stress (GO:0009651);; Biological Process: response to abscisic acid (GO:0009737);; Biological Process: myo-inositol hexakisphosphate biosynthetic process (GO:0010264);; Biological Process: response to karrikin (GO:0080167);;	--	--	uncharacterized protein [Arabidopsis thaliana]
abscisic acid	AT3G14020	2.68934	4.02018	--	--	--	4.02071	7.72802	--	--	--	8.694	16.5706	0.000966404	1.17629	up	10.2187	13.2732	--	--	--	--	--	Molecular Function: DNA binding (GO:0003677);; Molecular Function: sequence-specific DNA binding transcription factor activity (GO:0003700);; Biological Process: response to water deprivation (GO:0009414);; Biological Process: pollen development (GO:0009555);; Biological Process: double fertilization forming a zygote and endosperm (GO:0009567);; Biological Process: abscisic acid-activated signali…	--	Nuclear transcription factor Y subunit A-6 GN=NFYA6 OS=Arabidopsis thaliana (Mouse-ear cress) PE=2 SV=1	nuclear transcription factor Y subunit A-6 [Arabidopsis thaliana]
abscisic acid	AT3G14050	13.3883	8.72042	--	--	--	19.5339	12.4985	--	--	--	8.33562	22.9904	4.22647e-11	1.71434	up	21.662	25.5986	--	--	--	[TK]	--	Cellular Component: plasma membrane (GO:0005886);; Molecular Function: phosphoric diester hydrolase activity (GO:0008081);; Molecular Function: GTP diphosphokinase activity (GO:0008728);; Biological Process: response to water deprivation (GO:0009414);; Cellular Component: chloroplast (GO:0009507);; Biological Process: response to wounding (GO:0009611);; Biological Process: response to fungus (GO:…	--	--	RelA-SpoT like protein RSH2 [Arabidopsis thaliana]
abscisic acid	AT3G14200	9.04114	3.75712	0.00414215	-1.46386	down	14.5898	13.1964	--	--	--	2.06782	9.26595	7.53059e-10	2.35111	up	18.6277	15.7544	--	--	--	[O]	Posttranslational modification, protein turnover, chaperones	Molecular Function: protein binding (GO:0005515);; Cellular Component: Golgi stack (GO:0005795);; Cellular Component: plasma membrane (GO:0005886);; Biological Process: protein folding (GO:0006457);; Biological Process: response to stress (GO:0006950);; Biological Process: phototropism (GO:0009638);; Biological Process: response to abscisic acid (GO:0009737);; Biological Process: positive gravitr…	--	Chaperone protein dnaJ 6 GN=MOJ9.8 OS=Arabidopsis thaliana (Mouse-ear cress) PE=1 SV=1	chaperone DnaJ-domain containing protein [Arabidopsis thaliana]
abscisic acid	AT3G14440	9.32751	2.91607	8.29969e-07	-1.88213	down	2.81762	6.10697	--	--	--	2.17776	8.43518	1.73774e-11	2.17489	up	4.1238	2.4936	--	--	--	[Q]	Secondary metabolites biosynthesis, transport and catabolism	Molecular Function: beta-carotene 15,15'-monooxygenase activity (GO:0003834);; Molecular Function: protein binding (GO:0005515);; Biological Process: response to cold (GO:0009409);; Biological Process: response to water deprivation (GO:0009414);; Cellular Component: chloroplast thylakoid membrane (GO:0009535);; Cellular Component: chloroplast stroma (GO:0009570);; Biological Process: abscisic aci…	K09840|0.0|ath:AT3G14440|NCED3	9-cis-epoxycarotenoid dioxygenase NCED3, chloroplastic (Precursor) GN=MOA2.4 OS=Arabidopsis thaliana (Mouse-ear cress) PE=2 SV=1	9-cis-epoxycarotenoid dioxygenase NCED3 [Arabidopsis thaliana]
abscisic acid	AT3G14840	15.6059	39.328	0.00662032	1.08976	up	29.7854	37.976	--	--	--	50.6149	32.843	--	--	--	33.5232	38.2452	--	--	--	[RTKL]	--	Biological Process: respiratory burst involved in defense response (GO:0002679);; Molecular Function: protein serine/threonine kinase activity (GO:0004674);; Molecular Function: protein tyrosine kinase activity (GO:0004713);; Molecular Function: calmodulin binding (GO:0005516);; Molecular Function: ATP binding (GO:0005524);; Cellular Component: extracellular region (GO:0005576);; Cellular Compone…	--	Probable leucine-rich repeat receptor-like serine/threonine-protein kinase At3g14840 (Precursor) GN=LRR-RLK OS=Arabidopsis thaliana (Mouse-ear cress) PE=1 SV=1	leucine-rich repeat transmembrane protein kinase [Arabidopsis thaliana]
abscisic acid	AT3G15500	2.31741	2.54014	--	--	--	2.28466	2.9275	--	--	--	8.95273	37.2085	0	2.29665	up	6.75712	11.9135	--	--	--	--	--	Biological Process: MAPK cascade (GO:0000165);; Biological Process: response to hypoxia (GO:0001666);; Molecular Function: DNA binding (GO:0003677);; Molecular Function: sequence-specific DNA binding transcription factor activity (GO:0003700);; Cellular Component: nucleus (GO:0005634);; Biological Process: protein targeting to membrane (GO:0006612);; Biological Process: regulation of cell size (G…	--	NAC domain-containing protein 55 GN=MJK13.16 OS=Arabidopsis thaliana (Mouse-ear cress) PE=2 SV=1	ATAF-like NAC-domain transcription factor [Arabidopsis thaliana]
abscisic acid	AT3G16240	620.409	1456.85	--	--	--	50.4781	61.8891	--	--	--	1085.25	340.817	5.87866e-08	-1.41246	down	76.6392	122.384	--	--	--	[G]	Carbohydrate transport and metabolism	Cellular Component: protein storage vacuole (GO:0000326);; Cellular Component: Golgi apparatus (GO:0005794);; Cellular Component: plasma membrane (GO:0005886);; Biological Process: glycolytic process (GO:0006096);; Biological Process: polyamine catabolic process (GO:0006598);; Biological Process: calcium ion transport (GO:0006816);; Biological Process: iron ion transport (GO:0006826);; Biological…	K09873|1e-178|ath:AT3G16240|DELTA-TIP	Aquaporin TIP2-1 GN=TIP2-1 OS=Arabidopsis thaliana (Mouse-ear cress) PE=1 SV=2	aquaporin TIP2-1 [Arabidopsis thaliana]
abscisic acid	AT3G16340	4.34846	8.09745	--	--	--	29.4829	60.9748	5.2595e-06	1.01167	up	7.12005	1.97508	2.96834e-07	-1.57693	down	29.0157	28.1072	--	--	--	[V]	Defense mechanisms	Molecular Function: ATP binding (GO:0005524);; Cellular Component: mitochondrion (GO:0005739);; Cellular Component: vacuolar membrane (GO:0005774);; Cellular Component: cytosol (GO:0005829);; Cellular Component: plasma membrane (GO:0005886);; Biological Process: ATP catabolic process (GO:0006200);; Biological Process: protein targeting to membrane (GO:0006612);; Biological Process: drug transmemb…	--	ABC transporter G family member 29 OS=Arabidopsis thaliana (Mouse-ear cress) PE=2 SV=2	p-coumaryl alcohol exporter [Arabidopsis thaliana]
abscisic acid	AT3G16390	0	0.326882	--	--	--	8.90419	8.88007	--	--	--	0.0622756	0.0585122	--	--	--	11.4444	29.1647	1.17684e-14	1.34302	up	--	--	Biological Process: transition metal ion transport (GO:0000041);; Molecular Function: peptide receptor activity (GO:0001653);; Molecular Function: copper ion binding (GO:0005507);; Cellular Component: extracellular region (GO:0005576);; Cellular Component: nucleus (GO:0005634);; Cellular Component: vacuole (GO:0005773);; Cellular Component: cytosol (GO:0005829);; Biological Process: glucose metab…	--	Nitrile-specifier protein 3 GN=NSP3 OS=Arabidopsis thaliana (Mouse-ear cress) PE=2 SV=1	Nitrile-specifier protein 3 [Arabidopsis thaliana]
abscisic acid	AT3G16450	22.6636	19.2627	--	--	--	1030.74	525.583	8.64643e-06	-1.00727	down	15.0556	19.0969	--	--	--	933.723	867.386	--	--	--	--	--	Biological Process: transition metal ion transport (GO:0000041);; Molecular Function: peptide receptor activity (GO:0001653);; Molecular Function: copper ion binding (GO:0005507);; Molecular Function: calcium ion binding (GO:0005509);; Cellular Component: extracellular region (GO:0005576);; Cellular Component: nucleus (GO:0005634);; Cellular Component: vacuole (GO:0005773);; Cellular Component: c…	--	Myrosinase-binding protein-like At3g16440 GN=At3g16440 OS=Arabidopsis thaliana (Mouse-ear cress) PE=2 SV=1	jacalin-related lectin [Arabidopsis thaliana]
abscisic acid	AT3G16470	37.0503	119.379	9.05027e-06	1.44463	up	100.256	136.787	--	--	--	114.28	75.0319	--	--	--	196.39	176.837	--	--	--	--	--	Biological Process: transition metal ion transport (GO:0000041);; Molecular Function: peptide receptor activity (GO:0001653);; Molecular Function: copper ion binding (GO:0005507);; Molecular Function: protein binding (GO:0005515);; Cellular Component: extracellular region (GO:0005576);; Cellular Component: nucleus (GO:0005634);; Cellular Component: vacuole (GO:0005773);; Cellular Component: cytos…	--	Myrosinase-binding protein-like At3g16470 GN=At3g16470 OS=Arabidopsis thaliana (Mouse-ear cress) PE=1 SV=1	JA-responsive protein 1 [Arabidopsis thaliana]
abscisic acid	AT3G16800	17.1476	16.3132	--	--	--	137.031	16.6187	0	-3.07109	down	14.6977	14.2354	--	--	--	25.6056	19.0535	--	--	--	[T]	Signal transduction mechanisms	Molecular Function: protein serine/threonine phosphatase activity (GO:0004722);; Molecular Function: protein binding (GO:0005515);; Cellular Component: nucleus (GO:0005634);; Cellular Component: cytoplasm (GO:0005737);; Cellular Component: plasma membrane (GO:0005886);; Biological Process: protein dephosphorylation (GO:0006470);; Biological Process: metabolic process (GO:0008152);; Biological Pro…	--	Probable protein phosphatase 2C 41 GN=At3g16800 OS=Arabidopsis thaliana (Mouse-ear cress) PE=2 SV=1	putative protein phosphatase 2C [Arabidopsis thaliana]
abscisic acid	AT3G17510	44.6319	41.0728	--	--	--	14.0045	49.9422	0	1.79251	up	58.9351	25.7741	--	--	--	29.7548	41.6665	--	--	--	[RTKL]	--	Biological Process: cytokinesis by cell plate formation (GO:0000911);; Molecular Function: protein serine/threonine kinase activity (GO:0004674);; Molecular Function: calmodulin-dependent protein kinase activity (GO:0004683);; Molecular Function: protein tyrosine kinase activity (GO:0004713);; Molecular Function: protein binding (GO:0005515);; Molecular Function: ATP binding (GO:0005524);; Cellul…	--	CBL-interacting serine/threonine-protein kinase 1 GN=MKP6.6 OS=Arabidopsis thaliana (Mouse-ear cress) PE=1 SV=2	CBL-interacting serine/threonine-protein kinase 1 [Arabidopsis thaliana]
abscisic acid	AT3G17609	12.8191	12.9198	--	--	--	23.5681	29.4804	--	--	--	3.7441	0.260581	0.00582633	-2.88475	down	6.49581	3.33441	--	--	--	--	--	Molecular Function: double-stranded DNA binding (GO:0003690);; Molecular Function: sequence-specific DNA binding transcription factor activity (GO:0003700);; Molecular Function: protein binding (GO:0005515);; Cellular Component: nucleus (GO:0005634);; Biological Process: regulation of transcription, DNA-templated (GO:0006355);; Biological Process: mRNA export from nucleus (GO:0006406);; Biologica…	--	Transcription factor HY5-like GN=HYH OS=Arabidopsis thaliana (Mouse-ear cress) PE=1 SV=1	transcription factor HY5-like protein [Arabidopsis thaliana]
abscisic acid	AT3G18130	109.233	76.8193	--	--	--	107.173	97.5527	--	--	--	61.2576	24.6778	0.000787503	-1.05011	down	63.4161	73.5356	--	--	--	[R]	General function prediction only	Molecular Function: nucleotide binding (GO:0000166);; Biological Process: RNA methylation (GO:0001510);; Molecular Function: signal transducer activity (GO:0004871);; Molecular Function: protein binding (GO:0005515);; Cellular Component: nucleolus (GO:0005730);; Cellular Component: heterotrimeric G-protein complex (GO:0005834);; Biological Process: gluconeogenesis (GO:0006094);; Biological Proces…	--	Guanine nucleotide-binding protein subunit beta-like protein C GN=RACK1C OS=Arabidopsis thaliana (Mouse-ear cress) PE=2 SV=1	receptor for activated C kinase 1C [Arabidopsis thaliana]
abscisic acid	AT3G18950	4.75423	1.59532	0.00107625	-1.74148	down	3.06581	2.32965	--	--	--	0.845718	2.58248	0.00362161	1.76849	up	2.71411	2.90511	--	--	--	[R]	General function prediction only	Molecular Function: nucleotide binding (GO:0000166);; Molecular Function: binding (GO:0005488);; Cellular Component: nucleus (GO:0005634);; Cellular Component: heterotrimeric G-protein complex (GO:0005834);; Biological Process: nucleobase-containing compound metabolic process (GO:0006139);; Biological Process: phosphate-containing compound metabolic process (GO:0006796);; Biological Process: resp…	--	Zinc finger CCCH domain-containing protein 62 GN=ZFWD4 OS=Arabidopsis thaliana (Mouse-ear cress) PE=2 SV=1	WD40 domain-containing protein [Arabidopsis thaliana]
abscisic acid	AT3G19580	2.54077	3.71329	--	--	--	15.2678	15.4752	--	--	--	4.77518	11.1334	0.000161439	1.4521	up	18.3219	17.2132	--	--	--	--	--	Biological Process: respiratory burst involved in defense response (GO:0002679);; Molecular Function: sequence-specific DNA binding transcription factor activity (GO:0003700);; Cellular Component: nucleus (GO:0005634);; Biological Process: response to oxidative stress (GO:0006979);; Molecular Function: zinc ion binding (GO:0008270);; Biological Process: response to cold (GO:0009409);; Biological …	--	Zinc finger protein AZF2 OS=Arabidopsis thaliana (Mouse-ear cress) PE=2 SV=1	zinc-finger protein 2 [Arabidopsis thaliana]
abscisic acid	AT3G20210	0.123368	0	--	--	--	0	0	--	--	--	0	0.881479	0.00159005	3.81841	up	0	0	--	--	--	--	--	Molecular Function: cysteine-type endopeptidase activity (GO:0004197);; Cellular Component: extracellular space (GO:0005615);; Biological Process: proteolysis (GO:0006508);; Biological Process: vacuolar protein processing (GO:0006624);; Molecular Function: peptidase activity (GO:0008233);; Cellular Component: chloroplast (GO:0009507);; Biological Process: gibberellin biosynthetic process (GO:0009…	K01369|0.0|ath:AT3G20210|DELTA-VPE	Vacuolar-processing enzyme (Precursor) OS=Vicia sativa (Spring vetch) PE=1 SV=1	delta vacuolar processing enzyme/legumain [Arabidopsis thaliana]
abscisic acid	AT3G20470	69.4697	38.4521	0.0074917	-1.08832	down	224.154	196.51	--	--	--	80.094	53.106	--	--	--	160.024	218.911	--	--	--	[G]	Carbohydrate transport and metabolism	Molecular Function: structural constituent of cell wall (GO:0005199);; Molecular Function: protein binding (GO:0005515);; Cellular Component: plant-type cell wall (GO:0009505);; Cellular Component: plasmodesma (GO:0009506);; Biological Process: response to abscisic acid (GO:0009737);; Biological Process: response to salicylic acid (GO:0009751);; Cellular Component: cytoplasmic membrane-bounded ve…	--	Glycine-rich cell wall structural protein 1 (Precursor) GN=GRP-1 OS=Petunia hybrida (Petunia) PE=1 SV=1	glycine-rich protein 5 [Arabidopsis thaliana]
abscisic acid	AT3G21090	3.09036	2.52485	--	--	--	1.17408	3.68188	0.00922085	1.55357	up	2.93192	1.46346	--	--	--	1.69201	1.41629	--	--	--	[V]	Defense mechanisms	Molecular Function: ATP binding (GO:0005524);; Cellular Component: nucleus (GO:0005634);; Cellular Component: plasma membrane (GO:0005886);; Biological Process: ATP catabolic process (GO:0006200);; Biological Process: fatty acid catabolic process (GO:0009062);; Cellular Component: plasmodesma (GO:0009506);; Cellular Component: chloroplast (GO:0009507);; Biological Process: response to wounding (G…	--	ABC transporter G family member 15 GN=MSA6.13 OS=Arabidopsis thaliana (Mouse-ear cress) PE=2 SV=2	ABC transporter G family member 15 [Arabidopsis thaliana]
abscisic acid	AT3G21670	109.065	26.2169	6.66134e-16	-2.29276	down	1.67224	1.91612	--	--	--	14.4477	15.8146	--	--	--	1.63224	2.94825	--	--	--	[E]	Amino acid transport and metabolism	Molecular Function: transporter activity (GO:0005215);; Molecular Function: protein binding (GO:0005515);; Cellular Component: Golgi apparatus (GO:0005794);; Cellular Component: plasma membrane (GO:0005886);; Biological Process: nitrogen compound metabolic process (GO:0006807);; Biological Process: oligopeptide transport (GO:0006857);; Biological Process: response to water deprivation (GO:0009414…	--	Nitrate transporter 1.3 GN=MIL23.23 OS=Arabidopsis thaliana (Mouse-ear cress) PE=1 SV=1	nitrate transporter 1.3 [Arabidopsis thaliana]
abscisic acid	AT3G22060	10.4113	11.6033	--	--	--	1.37095	8.56387	2.18935e-06	2.47036	up	27.0354	12.0323	--	--	--	10.6207	16.991	--	--	--	--	--	Biological Process: response to molecule of bacterial origin (GO:0002237);; Cellular Component: extracellular region (GO:0005576);; Cellular Component: cell wall (GO:0005618);; Cellular Component: vacuole (GO:0005773);; Biological Process: response to abscisic acid (GO:0009737);;	--	Cysteine-rich repeat secretory protein 38 (Precursor) GN=CRRSP38 OS=Arabidopsis thaliana (Mouse-ear cress) PE=2 SV=1	Receptor-like protein kinase-related family protein [Arabidopsis thaliana]
abscisic acid	AT3G22120	893.526	2153.64	--	--	--	44.4266	163.206	0	1.83853	up	1344.69	679.881	--	--	--	155.939	240.875	--	--	--	--	--	Molecular Function: protein binding (GO:0005515);; Cellular Component: cell wall (GO:0005618);; Cellular Component: plasma membrane (GO:0005886);; Biological Process: lipid transport (GO:0006869);; Biological Process: membrane fusion (GO:0006944);; Molecular Function: lipid binding (GO:0008289);; Biological Process: microsporogenesis (GO:0009556);; Biological Process: response to salt stress (GO:…	--	36.4 kDa proline-rich protein GN=TPRP-F1 OS=Solanum lycopersicum (Tomato) PE=2 SV=1	cell wall-plasma membrane linker protein [Arabidopsis thaliana]
abscisic acid	AT3G23000	187.069	78.9708	2.21813e-06	-1.4833	down	153.773	61.2638	5.5369e-12	-1.36183	down	46.9258	69.6887	--	--	--	98.7162	70.5176	--	--	--	[RTKL]	--	Biological Process: cytokinesis by cell plate formation (GO:0000911);; Molecular Function: protein serine/threonine kinase activity (GO:0004674);; Molecular Function: protein binding (GO:0005515);; Molecular Function: ATP binding (GO:0005524);; Cellular Component: nucleus (GO:0005634);; Cellular Component: mitochondrion (GO:0005739);; Cellular Component: cytosol (GO:0005829);; Cellular Component:…	--	CBL-interacting serine/threonine-protein kinase 7 GN=At3g23000 OS=Arabidopsis thaliana (Mouse-ear cress) PE=1 SV=1	CBL-interacting serine/threonine-protein kinase 7 [Arabidopsis thaliana]
abscisic acid	AT3G24300	1.60638	1.7641	--	--	--	129.3	168.358	--	--	--	0.233799	0	--	--	--	77.4537	31.7232	0	-1.28744	down	[P]	Inorganic ion transport and metabolism	Biological Process: response to hypoxia (GO:0001666);; Cellular Component: extracellular region (GO:0005576);; Cellular Component: nucleus (GO:0005634);; Cellular Component: plasma membrane (GO:0005886);; Biological Process: protein targeting to membrane (GO:0006612);; Biological Process: nucleotide transport (GO:0006862);; Biological Process: ER to Golgi vesicle-mediated transport (GO:0006888);;…	--	Ammonium transporter 1 member 3 GN=AMT1-3 OS=Arabidopsis thaliana (Mouse-ear cress) PE=2 SV=2	ammonium transporter 1;3 [Arabidopsis thaliana]
abscisic acid	AT3G24500	17.9434	4.53088	1.08182e-06	-2.15047	down	29.4345	17.1872	--	--	--	3.31467	9.99191	0.000168165	1.78225	up	18.2891	8.8559	0.00760178	-1.03508	down	[K]	Transcription	Molecular Function: DNA binding (GO:0003677);; Molecular Function: sequence-specific DNA binding transcription factor activity (GO:0003700);; Molecular Function: transcription coactivator activity (GO:0003713);; Cellular Component: nucleolus (GO:0005730);; Cellular Component: cytoplasm (GO:0005737);; Biological Process: protein folding (GO:0006457);; Biological Process: response to heat (GO:00094…	K03627|1e-101|ath:AT3G24500|MBF1C	Multiprotein-bridging factor 1c GN=MBF1C OS=Arabidopsis thaliana (Mouse-ear cress) PE=1 SV=1	multiprotein-bridging factor 1c [Arabidopsis thaliana]
abscisic acid	AT3G24550	27.0553	46.7426	--	--	--	62.9165	64.7793	--	--	--	64.065	23.0701	1.12738e-05	-1.21324	down	47.8598	44.7958	--	--	--	--	--	Molecular Function: protein serine/threonine kinase activity (GO:0004674);; Molecular Function: protein binding (GO:0005515);; Molecular Function: ATP binding (GO:0005524);; Cellular Component: plasma membrane (GO:0005886);; Cellular Component: integral component of plasma membrane (GO:0005887);; Biological Process: response to wounding (GO:0009611);; Biological Process: response to fungus (GO:00…	--	Proline-rich receptor-like protein kinase PERK1 GN=PERK1 OS=Arabidopsis thaliana (Mouse-ear cress) PE=1 SV=1	proline-rich extensin-like receptor kinase 1 [Arabidopsis thaliana]
abscisic acid	AT3G25760	17.989	4.31916	2.19147e-08	-2.23845	down	1.10993	0.133334	--	--	--	33.8402	18.7485	--	--	--	0.185316	1.53107	--	--	--	--	--	Cellular Component: vacuolar membrane (GO:0005774);; Cellular Component: plasma membrane (GO:0005886);; Biological Process: protein targeting to membrane (GO:0006612);; Biological Process: response to desiccation (GO:0009269);; Biological Process: response to cold (GO:0009409);; Cellular Component: chloroplast thylakoid membrane (GO:0009535);; Cellular Component: chloroplast stroma (GO:0009570);;…	K10525|0.0|ath:AT3G25760|AOC1	Allene oxide cyclase 1, chloroplastic (Precursor) OS=Arabidopsis thaliana (Mouse-ear cress) PE=1 SV=1	allene oxide cyclase 1 [Arabidopsis thaliana]
abscisic acid	AT3G26170	4.35388	4.73119	--	--	--	0.243163	0.233686	--	--	--	8.05213	14.6794	0.00130863	1.11512	up	0.487186	1.3073	--	--	--	[Q]	Secondary metabolites biosynthesis, transport and catabolism	Biological Process: MAPK cascade (GO:0000165);; Biological Process: response to molecule of bacterial origin (GO:0002237);; Molecular Function: monooxygenase activity (GO:0004497);; Molecular Function: iron ion binding (GO:0005506);; Cellular Component: extracellular region (GO:0005576);; Cellular Component: endoplasmic reticulum (GO:0005783);; Biological Process: tryptophan catabolic process (GO…	K00517|0.0|ath:AT3G26170|CYP71B19	Cytochrome P450 71B19 GN=CYP71B19 OS=Arabidopsis thaliana (Mouse-ear cress) PE=2 SV=1	cytochrome P450 71B19 [Arabidopsis thaliana]
abscisic acid	AT3G26180	18.1945	16.6291	--	--	--	0.154691	0.148662	--	--	--	17.3169	53.714	2.15383e-14	1.88563	up	1.08475	2.29799	--	--	--	[Q]	Secondary metabolites biosynthesis, transport and catabolism	Biological Process: MAPK cascade (GO:0000165);; Biological Process: response to molecule of bacterial origin (GO:0002237);; Molecular Function: monooxygenase activity (GO:0004497);; Molecular Function: iron ion binding (GO:0005506);; Cellular Component: extracellular region (GO:0005576);; Cellular Component: endoplasmic reticulum (GO:0005783);; Biological Process: tryptophan catabolic process (GO…	--	Cytochrome P450 71B20 GN=CYP71B20 OS=Arabidopsis thaliana (Mouse-ear cress) PE=2 SV=1	cytochrome P450 71B20 [Arabidopsis thaliana]
abscisic acid	AT3G26200	0.216954	10.1794	0	4.72823	up	0	0	--	--	--	10.0729	14.2506	--	--	--	0	0.0662856	--	--	--	[Q]	Secondary metabolites biosynthesis, transport and catabolism	Biological Process: MAPK cascade (GO:0000165);; Biological Process: response to molecule of bacterial origin (GO:0002237);; Molecular Function: monooxygenase activity (GO:0004497);; Molecular Function: iron ion binding (GO:0005506);; Cellular Component: extracellular region (GO:0005576);; Cellular Component: endoplasmic reticulum (GO:0005783);; Biological Process: tryptophan catabolic process (GO…	K00517|0.0|ath:AT3G26200|CYP71B22	Cytochrome P450 71B22 GN=CYP71B22 OS=Arabidopsis thaliana (Mouse-ear cress) PE=2 SV=1	cytochrome P450 71B22 [Arabidopsis thaliana]
abscisic acid	AT3G26280	30.5915	8.82123	2.57844e-10	-2.01815	down	1.70015	0.311218	--	--	--	20.587	61.0739	1.28786e-13	1.8221	up	0.486617	0.2749	--	--	--	[Q]	Secondary metabolites biosynthesis, transport and catabolism	Biological Process: MAPK cascade (GO:0000165);; Biological Process: response to molecule of bacterial origin (GO:0002237);; Molecular Function: monooxygenase activity (GO:0004497);; Molecular Function: iron ion binding (GO:0005506);; Cellular Component: extracellular region (GO:0005576);; Cellular Component: endoplasmic reticulum (GO:0005783);; Biological Process: tryptophan catabolic process (GO…	K00517|0.0|ath:AT3G26280|CYP71B4	Cytochrome P450 71B4 GN=CYP71B4 OS=Arabidopsis thaliana (Mouse-ear cress) PE=2 SV=2	cytochrome P450 71B4 [Arabidopsis thaliana]
abscisic acid	AT3G26760	4.39031	7.35684	--	--	--	11.5126	24.8396	0.000977197	1.06473	up	5.18794	2.51584	--	--	--	17.4879	15.1383	--	--	--	[IQR]	--	Molecular Function: nucleotide binding (GO:0000166);; Molecular Function: copper ion binding (GO:0005507);; Cellular Component: mitochondrion (GO:0005739);; Cellular Component: cytosol (GO:0005829);; Biological Process: proline biosynthetic process (GO:0006561);; Molecular Function: zinc ion binding (GO:0008270);; Biological Process: response to heat (GO:0009408);; Biological Process: response to…	--	Short-chain dehydrogenase reductase 2a GN=T18N14.60 OS=Arabidopsis thaliana (Mouse-ear cress) PE=3 SV=1	Rossmann-fold NAD(P)-binding domain-containing protein [Arabidopsis thaliana]
abscisic acid	AT3G26830	0.927935	1.46211	--	--	--	10.0195	41.7256	0	2.01142	up	3.46643	3.08247	--	--	--	18.3458	21.1924	--	--	--	[Q]	Secondary metabolites biosynthesis, transport and catabolism	Biological Process: MAPK cascade (GO:0000165);; Biological Process: response to molecule of bacterial origin (GO:0002237);; Molecular Function: monooxygenase activity (GO:0004497);; Molecular Function: iron ion binding (GO:0005506);; Cellular Component: extracellular region (GO:0005576);; Cellular Component: endoplasmic reticulum (GO:0005783);; Biological Process: tryptophan catabolic process (GO…	K00517|0.0|ath:AT3G26830|PAD3	Bifunctional dihydrocamalexate synthase/camalexin synthase GN=MDJ14.15 OS=Arabidopsis thaliana (Mouse-ear cress) PE=1 SV=1	bifunctional dihydrocamalexate synthase/camalexin synthase [Arabidopsis thaliana]
abscisic acid	AT3G27820	121.213	60.3246	0.000340008	-1.24581	down	91.648	60.6414	--	--	--	78.1792	84.1579	--	--	--	75.5316	82.9624	--	--	--	[R]	General function prediction only	Cellular Component: mitochondrial envelope (GO:0005740);; Cellular Component: peroxisomal membrane (GO:0005778);; Cellular Component: peroxisomal matrix (GO:0005782);; Cellular Component: cytosol (GO:0005829);; Cellular Component: plasma membrane (GO:0005886);; Biological Process: gluconeogenesis (GO:0006094);; Biological Process: glycolytic process (GO:0006096);; Biological Process: polyamine ca…	K08232|0.0|ath:AT3G27820|MDAR4	Probable monodehydroascorbate reductase, cytoplasmic isoform 2 GN=At3g27820 OS=Arabidopsis thaliana (Mouse-ear cress) PE=2 SV=1	monodehydroascorbate reductase (NADH) [Arabidopsis thaliana]
abscisic acid	AT3G28345	3.69489	3.88125	--	--	--	213.835	110.47	--	--	--	4.01406	1.29025	0.000755266	-1.35495	down	98.1796	51.4957	--	--	--	[V]	Defense mechanisms	Biological Process: polysaccharide biosynthetic process (GO:0000271);; Biological Process: response to superoxide (GO:0000303);; Molecular Function: protein binding (GO:0005515);; Molecular Function: ATP binding (GO:0005524);; Cellular Component: plasma membrane (GO:0005886);; Biological Process: ATP catabolic process (GO:0006200);; Biological Process: ER to Golgi vesicle-mediated transport (GO:0…	--	ABC transporter B family member 15 GN=MZF16.16 OS=Arabidopsis thaliana (Mouse-ear cress) PE=1 SV=1	ABC transporter B family member 15 [Arabidopsis thaliana]
abscisic acid	AT3G28580	0.676789	0.631934	--	--	--	1.78633	16.1527	0	3.07239	up	1.02333	0.509026	--	--	--	7.10372	13.5095	--	--	--	[O]	Posttranslational modification, protein turnover, chaperones	Biological Process: response to hypoxia (GO:0001666);; Molecular Function: ATP:ADP antiporter activity (GO:0005471);; Molecular Function: binding (GO:0005488);; Molecular Function: ATP binding (GO:0005524);; Cellular Component: mitochondrion (GO:0005739);; Cellular Component: endoplasmic reticulum (GO:0005783);; Cellular Component: plasma membrane (GO:0005886);; Biological Process: proteolysis (G…	--	26S protease regulatory subunit 6A homolog B GN=F7G19.2 OS=Arabidopsis thaliana (Mouse-ear cress) PE=1 SV=3	AAA-type ATPase family protein [Arabidopsis thaliana]
abscisic acid	AT3G29035	7.25576	2.54058	0.000849556	-1.69185	down	73.122	30.4885	2.04748e-09	-1.29443	down	8.38961	32.2716	3.33067e-16	2.18618	up	51.2242	40.7243	--	--	--	--	--	Biological Process: MAPK cascade (GO:0000165);; Biological Process: response to superoxide (GO:0000303);; Molecular Function: DNA binding (GO:0003677);; Molecular Function: sequence-specific DNA binding transcription factor activity (GO:0003700);; Cellular Component: nucleus (GO:0005634);; Biological Process: regulation of transcription, DNA-templated (GO:0006355);; Biological Process: protein ta…	--	NAC domain-containing protein 100 GN=NAC100 OS=Arabidopsis thaliana (Mouse-ear cress) PE=2 SV=1	NAC domain-containing protein 3 [Arabidopsis thaliana]
abscisic acid	AT3G30180	7.69898	11.035	--	--	--	21.1323	13.6636	--	--	--	5.06862	10.9317	7.36298e-05	1.35088	up	5.39618	5.1442	--	--	--	[Q]	Secondary metabolites biosynthesis, transport and catabolism	Biological Process: microtubule bundle formation (GO:0001578);; Molecular Function: monooxygenase activity (GO:0004497);; Molecular Function: iron ion binding (GO:0005506);; Cellular Component: extracellular region (GO:0005576);; Cellular Component: mitochondrion (GO:0005739);; Biological Process: response to stress (GO:0006950);; Molecular Function: electron carrier activity (GO:0009055);; Biolo…	K12640|0.0|ath:AT3G30180|BR6OX2	Cytochrome P450 85A2 OS=Arabidopsis thaliana (Mouse-ear cress) PE=2 SV=1	brassinosteroid-6-oxidase 2 [Arabidopsis thaliana]
abscisic acid	AT3G43670	4.00434	17.2399	2.16512e-07	1.84263	up	42.7501	34.0611	--	--	--	30.384	50.9874	0.00109571	1.00326	up	48.3975	63.3776	--	--	--	[Q]	Secondary metabolites biosynthesis, transport and catabolism	Molecular Function: copper ion binding (GO:0005507);; Cellular Component: extracellular region (GO:0005576);; Biological Process: nitric oxide biosynthetic process (GO:0006809);; Molecular Function: primary amine oxidase activity (GO:0008131);; Biological Process: amine metabolic process (GO:0009308);; Biological Process: abscisic acid-activated signaling pathway (GO:0009738);; Molecular Function…	--	Primary amine oxidase (Precursor) GN=At1g62810 OS=Arabidopsis thaliana (Mouse-ear cress) PE=2 SV=1	putative copper amine oxidase [Arabidopsis thaliana]
abscisic acid	AT3G44260	5.55423	9.46465	--	--	--	3.19853	2.3054	--	--	--	22.7246	39.3607	0.00132748	1.04542	up	16.5549	8.71114	--	--	--	[A]	RNA processing and modification	Biological Process: MAPK cascade (GO:0000165);; Biological Process: nuclear-transcribed mRNA poly(A) tail shortening (GO:0000289);; Biological Process: cell morphogenesis (GO:0000902);; Biological Process: defense response to insect (GO:0002213);; Biological Process: respiratory burst involved in defense response (GO:0002679);; Molecular Function: nucleic acid binding (GO:0003676);; Molecular Fun…	--	Probable CCR4-associated factor 1 homolog 9 GN=CAF1-9 OS=Arabidopsis thaliana (Mouse-ear cress) PE=2 SV=1	putative CCR4-associated factor 1 [Arabidopsis thaliana]
abscisic acid	AT3G44326	0	0.108741	--	--	--	18.1078	8.37878	0.00123752	-1.13456	down	0.0828667	0.233577	--	--	--	13.9594	15.1815	--	--	--	--	--	Cellular Component: nucleus (GO:0005634);; Biological Process: response to stress (GO:0006950);; Biological Process: metabolic process (GO:0008152);; Biological Process: response to abiotic stimulus (GO:0009628);; Biological Process: response to ethylene (GO:0009723);; Biological Process: response to abscisic acid (GO:0009737);; Biological Process: hormone-mediated signaling pathway (GO:0009755);;	--	F-box protein At3g44326 GN=At3g44326 OS=Arabidopsis thaliana (Mouse-ear cress) PE=2 SV=1	F-box protein [Arabidopsis thaliana]
abscisic acid	AT3G45070	0.360912	0.379116	--	--	--	5.71559	29.5864	9.99201e-16	2.30477	up	0.0963025	0	--	--	--	13.1864	21.2819	--	--	--	--	--	Cellular Component: nucleus (GO:0005634);; Cellular Component: cytoplasm (GO:0005737);; Biological Process: tryptophan catabolic process (GO:0006569);; Biological Process: response to water deprivation (GO:0009414);; Cellular Component: chloroplast (GO:0009507);; Biological Process: indoleacetic acid biosynthetic process (GO:0009684);; Biological Process: jasmonic acid biosynthetic process (GO:00…	--	Cytosolic sulfotransferase 5 GN=T14D3.10 OS=Arabidopsis thaliana (Mouse-ear cress) PE=1 SV=1	sulfotransferase 5 [Arabidopsis thaliana]
abscisic acid	AT3G45140	132.301	136.55	--	--	--	0.683976	0.610368	--	--	--	182.184	116.896	--	--	--	0.750441	2.4054	0.00142053	1.62845	up	--	--	Biological Process: maltose metabolic process (GO:0000023);; Biological Process: sulfur amino acid metabolic process (GO:0000096);; Molecular Function: iron ion binding (GO:0005506);; Molecular Function: protein binding (GO:0005515);; Cellular Component: plasma membrane (GO:0005886);; Biological Process: glycine catabolic process (GO:0006546);; Biological Process: unsaturated fatty acid biosynthe…	K00454|0.0|ath:AT3G45140|LOX2	Lipoxygenase 2, chloroplastic (Precursor) GN=LOX2 OS=Arabidopsis thaliana (Mouse-ear cress) PE=1 SV=1	lipoxygenase 2 [Arabidopsis thaliana]
abscisic acid	AT3G46080	0.777966	1.63441	--	--	--	21.0004	7.8037	0.00455589	-1.42405	down	0	0.585122	--	--	--	10.098	15.2122	--	--	--	--	--	Molecular Function: nucleic acid binding (GO:0003676);; Molecular Function: sequence-specific DNA binding transcription factor activity (GO:0003700);; Molecular Function: protein binding (GO:0005515);; Cellular Component: nucleus (GO:0005634);; Biological Process: regulation of transcription, DNA-templated (GO:0006355);; Biological Process: response to oxidative stress (GO:0006979);; Molecular Fu…	--	Zinc finger protein ZAT8 GN=ZAT8 OS=Arabidopsis thaliana (Mouse-ear cress) PE=2 SV=1	zinc finger protein ZAT8 [Arabidopsis thaliana]
abscisic acid	AT3G46130	6.57948	6.50479	--	--	--	74.3859	53.0127	--	--	--	10.9467	11.9347	--	--	--	98.3332	44.6978	1.84297e-14	-1.13685	down	[KAD]	--	Biological Process: cell fate specification (GO:0001708);; Molecular Function: DNA binding (GO:0003677);; Molecular Function: chromatin binding (GO:0003682);; Molecular Function: sequence-specific DNA binding transcription factor activity (GO:0003700);; Molecular Function: protein binding (GO:0005515);; Cellular Component: nucleus (GO:0005634);; Biological Process: regulation of transcription, DN…	--	Transcription factor MYB48 GN=MYB48 OS=Arabidopsis thaliana (Mouse-ear cress) PE=2 SV=1	transcription factor MYB48 [Arabidopsis thaliana]
abscisic acid	AT3G46620	15.4487	11.7037	--	--	--	47.0098	39.0568	--	--	--	7.86962	27.8861	7.56062e-14	2.06642	up	40.9151	37.4168	--	--	--	--	--	Biological Process: respiratory burst involved in defense response (GO:0002679);; Molecular Function: ubiquitin-protein transferase activity (GO:0004842);; Molecular Function: protein binding (GO:0005515);; Cellular Component: nucleus (GO:0005634);; Cellular Component: cytoplasm (GO:0005737);; Cellular Component: vacuolar membrane (GO:0005774);; Cellular Component: cytosol (GO:0005829);; Cellular…	--	E3 ubiquitin-protein ligase RING1-like GN=At3g19950 OS=Arabidopsis thaliana (Mouse-ear cress) PE=2 SV=1	C3H4 type zinc finger protein [Arabidopsis thaliana]
abscisic acid	AT3G47950	0.239188	0.795633	--	--	--	2.75484	4.42625	--	--	--	0.542494	1.67905	0.00176987	1.79301	up	3.67961	4.89629	--	--	--	--	--	Molecular Function: protein binding (GO:0005515);; Molecular Function: ATP binding (GO:0005524);; Cellular Component: nucleus (GO:0005634);; Cellular Component: vacuole (GO:0005773);; Cellular Component: plasma membrane (GO:0005886);; Biological Process: ATP catabolic process (GO:0006200);; Biological Process: ATP biosynthetic process (GO:0006754);; Biological Process: cation transport (GO:000681…	K01535|0.0|ath:AT3G47950|AHA4	ATPase 4, plasma membrane-type GN=AHA4 OS=Arabidopsis thaliana (Mouse-ear cress) PE=1 SV=2	H(+)-ATPase 4 [Arabidopsis thaliana]
abscisic acid	AT3G48360	7.93914	165.948	0	4.12117	up	17.0485	40.7286	9.26691e-07	1.21502	up	328.544	62.6638	0	-2.13048	down	105.173	87.7317	--	--	--	--	--	Molecular Function: transcription cofactor activity (GO:0003712);; Molecular Function: histone acetyltransferase activity (GO:0004402);; Molecular Function: calmodulin binding (GO:0005516);; Cellular Component: nucleus (GO:0005634);; Cellular Component: cytoplasm (GO:0005737);; Cellular Component: vacuolar membrane (GO:0005774);; Biological Process: regulation of transcription, DNA-templated (GO:…	K00517|0.0|ath:AT3G48360|BT2	BTB/POZ and TAZ domain-containing protein 2 GN=BT2 OS=Arabidopsis thaliana (Mouse-ear cress) PE=1 SV=1	TAC1-mediated telomerase activation pathway protein BT2 [Arabidopsis thaliana]
abscisic acid	AT3G49240	24.6203	12.7722	0.00196819	-1.18077	down	16.5906	17.1994	--	--	--	15.544	6.09663	0.00206312	-1.08387	down	8.76796	7.04168	--	--	--	--	--	Molecular Function: ATP binding (GO:0005524);; Cellular Component: mitochondrion (GO:0005739);; Biological Process: pyrimidine ribonucleotide biosynthetic process (GO:0009220);; Cellular Component: chloroplast (GO:0009507);; Biological Process: embryo sac egg cell differentiation (GO:0009560);; Biological Process: photomorphogenesis (GO:0009640);; Biological Process: response to abscisic acid (GO…	--	Pentatricopeptide repeat-containing protein At3g49240 GN=EMB1796 OS=Arabidopsis thaliana (Mouse-ear cress) PE=2 SV=1	pentatricopeptide repeat-containing protein [Arabidopsis thaliana]
abscisic acid	AT3G50260	0.623885	0.819191	--	--	--	57.0916	40.4621	--	--	--	1.87281	8.32893	2.24868e-06	2.29154	up	74.3447	68.7643	--	--	--	--	--	Biological Process: defense response to insect (GO:0002213);; Biological Process: respiratory burst involved in defense response (GO:0002679);; Molecular Function: DNA binding (GO:0003677);; Molecular Function: sequence-specific DNA binding transcription factor activity (GO:0003700);; Cellular Component: nucleus (GO:0005634);; Cellular Component: cytoplasm (GO:0005737);; Biological Process: regul…	--	Ethylene-responsive transcription factor ERF011 GN=ERF011 OS=Arabidopsis thaliana (Mouse-ear cress) PE=2 SV=1	ethylene-responsive transcription factor ERF011 [Arabidopsis thaliana]
abscisic acid	AT3G50500	39.2902	98.352	0.00773484	1.08043	up	82.1253	87.3657	--	--	--	123.006	174.246	--	--	--	98.5486	100.061	--	--	--	[RTKL]	--	Molecular Function: protein serine/threonine kinase activity (GO:0004674);; Molecular Function: protein tyrosine kinase activity (GO:0004713);; Molecular Function: protein binding (GO:0005515);; Molecular Function: ATP binding (GO:0005524);; Cellular Component: nucleus (GO:0005634);; Cellular Component: cytosol (GO:0005829);; Cellular Component: plasma membrane (GO:0005886);; Biological Process: …	K14498|0.0|ath:AT3G50500|SNRK2.2 (SNF1-RELATED PROTEIN KINASE 2.2)	Serine/threonine-protein kinase SRK2D GN=At3g50500 OS=Arabidopsis thaliana (Mouse-ear cress) PE=1 SV=1	serine/threonine-protein kinase SRK2D [Arabidopsis thaliana]
abscisic acid	AT3G50970	4.4548	5.02613	--	--	--	292.527	262.636	--	--	--	10.8302	46.7835	0	2.34628	up	516.605	583.294	--	--	--	--	--	Biological Process: response to water deprivation (GO:0009414);; Biological Process: cold acclimation (GO:0009631);; Biological Process: response to abscisic acid (GO:0009737);; Biological Process: cellular process (GO:0009987);; Biological Process: heat acclimation (GO:0010286);; Cellular Component: membrane (GO:0016020);; Cellular Component: cell part (GO:0044464);; Biological Process: single-o…	--	Dehydrin Xero 2 GN=F24M12.10 OS=Arabidopsis thaliana (Mouse-ear cress) PE=2 SV=1	dehydrin Xero 2 [Arabidopsis thaliana]
abscisic acid	AT3G52310	2.06872	0.32596	0.000194843	-2.59326	down	0.0558432	0	--	--	--	0.0828	1.82821	9.02449e-09	3.90716	up	0	0.0474041	--	--	--	[V]	Defense mechanisms	Molecular Function: ATP binding (GO:0005524);; Cellular Component: mitochondrion (GO:0005739);; Cellular Component: plasma membrane (GO:0005886);; Biological Process: ATP catabolic process (GO:0006200);; Biological Process: multicellular organismal development (GO:0007275);; Biological Process: response to water deprivation (GO:0009414);; Cellular Component: chloroplast (GO:0009507);; Biological …	--	ABC transporter G family member 27 GN=T25B15.80 OS=Arabidopsis thaliana (Mouse-ear cress) PE=2 SV=1	ABC transporter G family member 27 [Arabidopsis thaliana]
abscisic acid	AT3G52340	35.8623	19.0598	0.002663	-1.14744	down	8.4514	13.7336	--	--	--	25.5178	10.3824	0.00226371	-1.03369	down	7.59405	7.50031	--	--	--	[R]	General function prediction only	Molecular Function: magnesium ion binding (GO:0000287);; Cellular Component: extracellular region (GO:0005576);; Cellular Component: nucleus (GO:0005634);; Cellular Component: vacuolar membrane (GO:0005774);; Cellular Component: endoplasmic reticulum membrane (GO:0005789);; Cellular Component: cytosol (GO:0005829);; Biological Process: sucrose biosynthetic process (GO:0005986);; Biological Proces…	--	Probable sucrose-phosphatase 3b GN=T25B15.110 OS=Arabidopsis thaliana (Mouse-ear cress) PE=2 SV=1	sucrose-phosphatase 2 [Arabidopsis thaliana]
abscisic acid	AT3G52400	5.18838	8.8816	--	--	--	62.8693	72.6823	--	--	--	17.536	36.349	4.41122e-06	1.30365	up	65.4054	59.8853	--	--	--	--	--	Biological Process: MAPK cascade (GO:0000165);; Biological Process: cytokinesis by cell plate formation (GO:0000911);; Biological Process: respiratory burst involved in defense response (GO:0002679);; Molecular Function: SNAP receptor activity (GO:0005484);; Cellular Component: late endosome (GO:0005770);; Cellular Component: vacuole (GO:0005773);; Cellular Component: trans-Golgi network (GO:0005…	K08486|0.0|ath:AT3G52400|SYP122	Syntaxin-122 GN=SYP122 OS=Arabidopsis thaliana (Mouse-ear cress) PE=1 SV=1	syntaxin-122 [Arabidopsis thaliana]
abscisic acid	AT3G53420	837.918	203.73	4.44089e-16	-2.2801	down	1153.11	329.997	0	-1.84036	down	237.817	228.012	--	--	--	421.664	318.976	--	--	--	[G]	Carbohydrate transport and metabolism	Cellular Component: vacuole (GO:0005773);; Cellular Component: plasma membrane (GO:0005886);; Biological Process: glycolytic process (GO:0006096);; Biological Process: calcium ion transport (GO:0006816);; Biological Process: iron ion transport (GO:0006826);; Biological Process: water transport (GO:0006833);; Biological Process: hyperosmotic response (GO:0006972);; Biological Process: Golgi organi…	K09872|0.0|ath:AT3G53420|PIP2A	Aquaporin PIP2-1 GN=F4P12.120 OS=Arabidopsis thaliana (Mouse-ear cress) PE=1 SV=1	aquaporin PIP2-1 [Arabidopsis thaliana]
abscisic acid	AT3G53460	255.578	749.105	0.000364708	1.31008	up	40.6536	68.8285	--	--	--	686.812	780.84	--	--	--	119.771	77.8757	--	--	--	[R]	General function prediction only	Molecular Function: nucleotide binding (GO:0000166);; Molecular Function: DNA binding (GO:0003677);; Biological Process: mRNA processing (GO:0006397);; Biological Process: lipid metabolic process (GO:0006629);; Biological Process: organelle organization (GO:0006996);; Biological Process: circadian rhythm (GO:0007623);; Molecular Function: poly(U) RNA binding (GO:0008266);; Biological Process: RNA…	--	29 kDa ribonucleoprotein, chloroplastic (Precursor) GN=RBP29 OS=Arabidopsis thaliana (Mouse-ear cress) PE=1 SV=2	chloroplast RNA-binding protein 29 [Arabidopsis thaliana]
abscisic acid	AT3G54600	101.209	29.541	4.71123e-12	-2.01204	down	60.9052	60.7892	--	--	--	38.7669	43.212	--	--	--	19.9309	25.2597	--	--	--	[R]	General function prediction only	Cellular Component: cytoplasm (GO:0005737);; Biological Process: tryptophan catabolic process (GO:0006569);; Biological Process: systemic acquired resistance (GO:0009627);; Biological Process: indoleacetic acid biosynthetic process (GO:0009684);; Biological Process: response to ethylene (GO:0009723);; Biological Process: response to abscisic acid (GO:0009737);; Molecular Function: glyoxalase III …	--	Protein DJ-1 homolog D GN=DJ1D OS=Arabidopsis thaliana (Mouse-ear cress) PE=1 SV=1	class I glutamine amidotransferase-like domain-containing protein [Arabidopsis thaliana]
abscisic acid	AT3G55610	81.5824	66.845	--	--	--	93.7798	102.661	--	--	--	61.7245	140.593	6.09361e-09	1.44482	up	96.5447	101.936	--	--	--	[E]	Amino acid transport and metabolism	Molecular Function: glutamate 5-kinase activity (GO:0004349);; Molecular Function: glutamate-5-semialdehyde dehydrogenase activity (GO:0004350);; Molecular Function: ATP binding (GO:0005524);; Cellular Component: mitochondrion (GO:0005739);; Cellular Component: cytosol (GO:0005829);; Biological Process: proline biosynthetic process (GO:0006561);; Biological Process: response to oxidative stress (…	K12657|0.0|ath:AT2G39800|P5CS1	Gamma-glutamyl phosphate reductase GN=F1I16_20 OS=Arabidopsis thaliana (Mouse-ear cress) PE=2 SV=1	delta 1-pyrroline-5-carboxylate synthase 2 [Arabidopsis thaliana]
abscisic acid	AT3G56070	99.6494	45.3943	3.94615e-05	-1.3702	down	84.8809	77.885	--	--	--	44.2653	27.6913	--	--	--	73.9087	78.6986	--	--	--	[O]	Posttranslational modification, protein turnover, chaperones	Biological Process: protein peptidyl-prolyl isomerization (GO:0000413);; Biological Process: RNA methylation (GO:0001510);; Biological Process: regulation of protein phosphorylation (GO:0001932);; Molecular Function: peptidyl-prolyl cis-trans isomerase activity (GO:0003755);; Cellular Component: nucleus (GO:0005634);; Cellular Component: mitochondrion (GO:0005739);; Cellular Component: vacuolar m…	K01802|1e-131|ath:AT3G56070|ROC2	Peptidyl-prolyl cis-trans isomerase CYP19-3 GN=F18O21.30 OS=Arabidopsis thaliana (Mouse-ear cress) PE=2 SV=2	rotamase cyclophilin 2 [Arabidopsis thaliana]
abscisic acid	AT3G56090	24.6767	65.0413	0.0032204	1.15165	up	27.8673	34.6511	--	--	--	68.5032	108.635	--	--	--	45.1399	69.7227	--	--	--	[P]	Inorganic ion transport and metabolism	Biological Process: response to reactive oxygen species (GO:0000302);; Molecular Function: ferroxidase activity (GO:0004322);; Cellular Component: mitochondrion (GO:0005739);; Biological Process: iron ion transport (GO:0006826);; Biological Process: cellular iron ion homeostasis (GO:0006879);; Molecular Function: ferric iron binding (GO:0008199);; Biological Process: response to cold (GO:0009409)…	K00522|0.0|ath:AT3G56090|ATFER3	Ferritin-3, chloroplastic (Precursor) GN=FER3 OS=Arabidopsis thaliana (Mouse-ear cress) PE=2 SV=1	ferritin 3 [Arabidopsis thaliana]
abscisic acid	AT3G57520	18.8292	56.016	0.000101258	1.32862	up	30.572	74.5366	1.4383e-09	1.24832	up	278.491	77.6977	1.78421e-10	-1.58288	down	68.9965	80.242	--	--	--	--	--	Molecular Function: hydrolase activity, hydrolyzing O-glycosyl compounds (GO:0004553);; Cellular Component: cytoplasm (GO:0005737);; Cellular Component: plasma membrane (GO:0005886);; Biological Process: sucrose biosynthetic process (GO:0005986);; Biological Process: response to oxidative stress (GO:0006979);; Biological Process: response to water deprivation (GO:0009414);; Cellular Component: pl…	--	Probable galactinol--sucrose galactosyltransferase 2 GN=T8H10.120 OS=Arabidopsis thaliana (Mouse-ear cress) PE=2 SV=2	putative galactinol--sucrose galactosyltransferase 2 [Arabidopsis thaliana]
abscisic acid	AT3G58490	19.6721	28.1312	--	--	--	25.7928	12.0936	5.68076e-05	-1.12134	down	26.6646	34.8135	--	--	--	25.9278	19.4706	--	--	--	[I]	Lipid transport and metabolism	Cellular Component: extracellular region (GO:0005576);; Cellular Component: endoplasmic reticulum membrane (GO:0005789);; Biological Process: sphingolipid metabolic process (GO:0006665);; Biological Process: response to abscisic acid (GO:0009737);; Molecular Function: sphingosine-1-phosphate phosphatase activity (GO:0042392);; Biological Process: stomatal closure (GO:0090332);;	--	--	sphingoid phosphate phosphatase 1 [Arabidopsis thaliana]
abscisic acid	AT3G58620	5.14352	10.6297	--	--	--	9.53801	10.4426	--	--	--	17.5882	6.2233	8.66523e-05	-1.23259	down	9.15171	10.5051	--	--	--	[R]	General function prediction only	Molecular Function: phosphoprotein phosphatase activity (GO:0004721);; Molecular Function: protein binding (GO:0005515);; Cellular Component: nucleus (GO:0005634);; Cellular Component: nuclear envelope (GO:0005635);; Cellular Component: cytosol (GO:0005829);; Biological Process: protein targeting (GO:0006605);; Biological Process: anion transport (GO:0006820);; Biological Process: response to osm…	--	TPR repeat-containing thioredoxin TTL4 GN=TTL4 OS=Arabidopsis thaliana (Mouse-ear cress) PE=2 SV=1	TPR repeat-containing thioredoxin TTL4 [Arabidopsis thaliana]
abscisic acid	AT3G60330	0.152406	0.400234	--	--	--	3.29125	13.2055	1.44329e-14	1.95251	up	0.884502	0.315226	--	--	--	9.94617	17.6014	--	--	--	--	--	Molecular Function: protein binding (GO:0005515);; Molecular Function: ATP binding (GO:0005524);; Cellular Component: nucleus (GO:0005634);; Cellular Component: vacuole (GO:0005773);; Cellular Component: plasma membrane (GO:0005886);; Biological Process: ATP catabolic process (GO:0006200);; Biological Process: ATP biosynthetic process (GO:0006754);; Molecular Function: hydrogen-exporting ATPase a…	K01535|0.0|ath:AT3G60330|AHA7	ATPase 7, plasma membrane-type GN=AHA7 OS=Arabidopsis thaliana (Mouse-ear cress) PE=2 SV=1	H(+)-ATPase 7 [Arabidopsis thaliana]
abscisic acid	AT3G61010	5.34851	14.3298	0.00946028	1.167	up	6.35912	9.47873	--	--	--	18.2322	17.1304	--	--	--	10.0106	11.3471	--	--	--	--	--	Molecular Function: iron ion binding (GO:0005506);; Cellular Component: mitochondrion (GO:0005739);; Cellular Component: vacuole (GO:0005773);; Biological Process: N-glycan processing (GO:0006491);; Biological Process: protein deglycosylation (GO:0006517);; Biological Process: iron ion transport (GO:0006826);; Biological Process: response to cold (GO:0009409);; Cellular Component: chloroplast (GO…	--	Ferritin-2, chloroplastic (Precursor) GN=FER2 OS=Arabidopsis thaliana (Mouse-ear cress) PE=2 SV=1	Ferritin/ribonucleotide reductase-like family protein [Arabidopsis thaliana]
abscisic acid	AT3G61160	1.09889	6.78162	4.03317e-06	2.27763	up	10.2339	12.5433	--	--	--	9.62123	19.8359	1.31014e-05	1.29407	up	20.8012	16.0527	--	--	--	[RTKL]	--	Molecular Function: protein serine/threonine kinase activity (GO:0004674);; Molecular Function: MAP kinase activity (GO:0004707);; Molecular Function: protein tyrosine kinase activity (GO:0004713);; Molecular Function: ubiquitin-protein transferase activity (GO:0004842);; Molecular Function: protein binding (GO:0005515);; Molecular Function: ATP binding (GO:0005524);; Cellular Component: nucleus …	--	Shaggy-related protein kinase beta GN=ASK2 OS=Arabidopsis thaliana (Mouse-ear cress) PE=2 SV=1	shaggy-related protein kinase beta [Arabidopsis thaliana]
abscisic acid	AT3G61890	41.79	22.8378	0.00804147	-1.1046	down	12.9325	13.3741	--	--	--	27.304	37.6977	--	--	--	40.4621	45.1058	--	--	--	[K]	Transcription	Molecular Function: transcription regulatory region sequence-specific DNA binding (GO:0000976);; Molecular Function: sequence-specific DNA binding transcription factor activity (GO:0003700);; Cellular Component: nucleus (GO:0005634);; Biological Process: membrane fusion (GO:0006944);; Biological Process: response to desiccation (GO:0009269);; Biological Process: response to cold (GO:0009409);; Bi…	K09338|1e-177|ath:AT3G61890|ATHB-12 (ARABIDOPSIS THALIANA HOMEOBOX 12)	Homeobox-leucine zipper protein ATHB-12 GN=ATHB-12 OS=Arabidopsis thaliana (Mouse-ear cress) PE=2 SV=1	homeobox-leucine zipper protein ATHB-12 [Arabidopsis thaliana]
abscisic acid	AT3G62150	1.42524	17.5749	0	3.3401	up	6.12222	10.5133	--	--	--	29.068	9.4145	3.09659e-07	-1.36513	down	8.69126	9.74085	--	--	--	[V]	Defense mechanisms	Biological Process: polysaccharide biosynthetic process (GO:0000271);; Biological Process: response to superoxide (GO:0000303);; Molecular Function: protein binding (GO:0005515);; Molecular Function: ATP binding (GO:0005524);; Cellular Component: nucleus (GO:0005634);; Cellular Component: vacuolar membrane (GO:0005774);; Cellular Component: plasma membrane (GO:0005886);; Biological Process: ATP c…	--	ABC transporter B family member 21 GN=T17J13.110 OS=Arabidopsis thaliana (Mouse-ear cress) PE=1 SV=2	ABC transporter B family member 21 [Arabidopsis thaliana]
abscisic acid	AT3G63210	26.9122	23.62	--	--	--	87.4632	61.3644	--	--	--	22.5352	73.5075	1.11022e-15	1.95841	up	136.869	126.42	--	--	--	--	--	Cellular Component: nucleus (GO:0005634);; Biological Process: response to abscisic acid (GO:0009737);; Biological Process: seed dormancy process (GO:0010162);;	--	--	uncharacterized protein [Arabidopsis thaliana]
abscisic acid	AT4G00330	10.3165	36.8631	4.25366e-06	1.58412	up	15.8873	21.9369	--	--	--	39.6669	20.2885	--	--	--	20.1229	19.687	--	--	--	[RTKL]	--	Molecular Function: protein serine/threonine kinase activity (GO:0004674);; Molecular Function: calmodulin-dependent protein kinase activity (GO:0004683);; Molecular Function: calmodulin binding (GO:0005516);; Molecular Function: ATP binding (GO:0005524);; Cellular Component: nucleus (GO:0005634);; Cellular Component: plasma membrane (GO:0005886);; Biological Process: cellular protein modificatio…	--	Calmodulin-binding receptor-like cytoplasmic kinase 2 OS=Arabidopsis thaliana (Mouse-ear cress) PE=2 SV=1	calmodulin-binding receptor-like cytoplasmic kinase 2 [Arabidopsis thaliana]
abscisic acid	AT4G01680	2.60501	3.96307	--	--	--	5.81958	1.86426	0.00375129	-1.6164	down	2.51674	2.0944	--	--	--	1.87851	2.30539	--	--	--	[KAD]	--	Molecular Function: DNA binding (GO:0003677);; Molecular Function: chromatin binding (GO:0003682);; Molecular Function: sequence-specific DNA binding transcription factor activity (GO:0003700);; Cellular Component: nucleus (GO:0005634);; Biological Process: regulation of transcription, DNA-templated (GO:0006355);; Biological Process: polyamine catabolic process (GO:0006598);; Biological Process: …	K09422|0.0|ath:AT4G01680|MYB55	Transcription factor MYB86 GN=F21E10.4 OS=Arabidopsis thaliana (Mouse-ear cress) PE=2 SV=1	myb domain protein 55 [Arabidopsis thaliana]
abscisic acid	AT4G01870	27.334	69.6005	0.00520949	1.10477	up	198.167	167.739	--	--	--	189.484	72.9567	0.000115145	-1.11806	down	81.0784	73.1735	--	--	--	[U]	Intracellular trafficking, secretion, and vesicular transport	Cellular Component: nucleus (GO:0005634);; Biological Process: proteolysis (GO:0006508);; Biological Process: toxin catabolic process (GO:0009407);; Biological Process: response to ethylene (GO:0009723);; Biological Process: abscisic acid-activated signaling pathway (GO:0009738);; Biological Process: response to cyclopentenone (GO:0010583);; Cellular Component: membrane (GO:0016020);; Biological …	--	--	tolB-related protein [Arabidopsis thaliana]
abscisic acid	AT4G01970	0.0452465	0.142586	--	--	--	0.488555	2.81708	1.5909e-05	2.35724	up	0.072439	0.136123	--	--	--	0.293651	0.0829447	--	--	--	--	--	Molecular Function: hydrolase activity, hydrolyzing O-glycosyl compounds (GO:0004553);; Cellular Component: cytoplasm (GO:0005737);; Biological Process: sucrose biosynthetic process (GO:0005986);; Biological Process: galactose metabolic process (GO:0006012);; Biological Process: response to oxidative stress (GO:0006979);; Biological Process: metabolic process (GO:0008152);; Biological Process: re…	K06611|0.0|ath:AT4G01970|AtSTS	Probable galactinol--sucrose galactosyltransferase 4 GN=T7B11.23 OS=Arabidopsis thaliana (Mouse-ear cress) PE=2 SV=3	stachyose synthase [Arabidopsis thaliana]
abscisic acid	AT4G02130	9.07326	34.3738	7.80935e-07	1.66817	up	6.18333	5.4793	--	--	--	48.996	11.0194	4.06231e-13	-1.88672	down	3.64684	4.97622	--	--	--	[M]	Cell wall/membrane/envelope biogenesis	Cellular Component: endoplasmic reticulum (GO:0005783);; Cellular Component: Golgi apparatus (GO:0005794);; Biological Process: tryptophan catabolic process (GO:0006569);; Biological Process: protein targeting to membrane (GO:0006612);; Biological Process: response to oxidative stress (GO:0006979);; Biological Process: response to wounding (GO:0009611);; Biological Process: response to fungus (GO…	--	Probable galacturonosyltransferase-like 6 GN=T10M13.14 OS=Arabidopsis thaliana (Mouse-ear cress) PE=2 SV=1	putative galacturonosyltransferase-like 6 [Arabidopsis thaliana]
abscisic acid	AT4G02380	66.7568	614.309	0	2.9557	up	296.07	383.955	--	--	--	1041.68	174.141	0	-2.32108	down	562.022	475.348	--	--	--	--	--	Biological Process: MAPK cascade (GO:0000165);; Biological Process: response to reactive oxygen species (GO:0000302);; Biological Process: protein targeting to membrane (GO:0006612);; Biological Process: response to cold (GO:0009409);; Cellular Component: chloroplast (GO:0009507);; Biological Process: response to wounding (GO:0009611);; Biological Process: abscisic acid-activated signaling pathwa…	--	Indole-3-acetic acid-induced protein ARG2 GN=ARG2 OS=Vigna radiata var. radiata (Mung bean) PE=2 SV=1	senescence-associated protein [Arabidopsis thaliana]
abscisic acid	AT4G02630	14.9415	22.1897	--	--	--	7.78847	13.2132	--	--	--	28.5757	8.1377	5.47973e-08	-1.5446	down	12.3137	12.8181	--	--	--	[RTKL]	--	Biological Process: reproduction (GO:0000003);; Biological Process: MAPK cascade (GO:0000165);; Molecular Function: protein serine/threonine kinase activity (GO:0004674);; Molecular Function: ATP binding (GO:0005524);; Cellular Component: nucleus (GO:0005634);; Cellular Component: plasma membrane (GO:0005886);; Biological Process: polysaccharide metabolic process (GO:0005976);; Biological Process…	--	Probable serine/threonine-protein kinase At1g01540 GN=At1g01540 OS=Arabidopsis thaliana (Mouse-ear cress) PE=1 SV=2	protein kinase family protein [Arabidopsis thaliana]
abscisic acid	AT4G02660	0.338573	0.652025	--	--	--	0.779901	1.76836	0.00318012	1.13049	up	0.38847	0.297088	--	--	--	0.691757	1.23098	--	--	--	--	--	Cellular Component: nucleus (GO:0005634);; Biological Process: vacuole organization (GO:0007033);; Biological Process: signal transduction (GO:0007165);; Cellular Component: chloroplast (GO:0009507);; Biological Process: response to abscisic acid (GO:0009737);; Biological Process: multidimensional cell growth (GO:0009825);; Biological Process: trichome morphogenesis (GO:0010090);;	--	--	Beige/BEACH and WD40 domain-containing protein [Arabidopsis thaliana]
abscisic acid	AT4G03110	10.4227	21.1046	--	--	--	14.0676	15.0847	--	--	--	32.2206	7.99386	1.513e-10	-1.74341	down	16.5648	13.6387	--	--	--	[R]	General function prediction only	Molecular Function: nucleotide binding (GO:0000166);; Biological Process: mRNA splicing, via spliceosome (GO:0000398);; Molecular Function: single-stranded DNA binding (GO:0003697);; Molecular Function: RNA binding (GO:0003723);; Molecular Function: single-stranded RNA binding (GO:0003727);; Molecular Function: copper ion binding (GO:0005507);; Molecular Function: ATP binding (GO:0005524);; Cellu…	--	Flowering time control protein FCA OS=Arabidopsis thaliana (Mouse-ear cress) PE=1 SV=2	RNA-binding protein-defense related 1 [Arabidopsis thaliana]
abscisic acid	AT4G03400	31.4809	13.9375	2.99686e-05	-1.40903	down	2.23008	2.338	--	--	--	85.0194	20.2881	2.95985e-13	-1.80552	down	2.34685	2.35199	--	--	--	--	--	Cellular Component: nucleus (GO:0005634);; Biological Process: response to light stimulus (GO:0009416);; Cellular Component: chloroplast (GO:0009507);; Biological Process: detection of external stimulus (GO:0009581);; Biological Process: detection of biotic stimulus (GO:0009595);; Biological Process: response to fungus (GO:0009620);; Biological Process: systemic acquired resistance (GO:0009627);;…	K14487|0.0|ath:AT4G03400|DFL2	Probable indole-3-acetic acid-amido synthetase GH3.5 GN=OSJNBa0009C07.16 OS=Oryza sativa subsp. japonica (Rice) PE=2 SV=1	auxin-responsive GH3 family protein [Arabidopsis thaliana]
abscisic acid	AT4G04020	536	25.4413	0	-4.62864	down	15.3892	9.08629	--	--	--	21.9976	60.8137	8.65796e-12	1.71969	up	14.711	15.7958	--	--	--	--	--	Molecular Function: structural molecule activity (GO:0005198);; Molecular Function: protein binding (GO:0005515);; Cellular Component: nucleus (GO:0005634);; Biological Process: response to cold (GO:0009409);; Cellular Component: chloroplast thylakoid membrane (GO:0009535);; Biological Process: response to abscisic acid (GO:0009737);; Biological Process: photoinhibition (GO:0010205);; Cellular Co…	--	Probable plastid-lipid-associated protein 1, chloroplastic (Precursor) GN=PAP1 OS=Arabidopsis thaliana (Mouse-ear cress) PE=1 SV=1	fibrillin [Arabidopsis thaliana]
abscisic acid	AT4G04570	10.4463	40.6127	9.76568e-08	1.7096	up	0.858223	4.88973	1.50572e-07	2.37685	up	20.6328	8.24114	0.00139072	-1.06022	down	1.51478	1.71724	--	--	--	[RTKL]	--	Biological Process: transition metal ion transport (GO:0000041);; Biological Process: MAPK cascade (GO:0000165);; Molecular Function: protein serine/threonine kinase activity (GO:0004674);; Molecular Function: protein tyrosine kinase activity (GO:0004713);; Molecular Function: ATP binding (GO:0005524);; Cellular Component: extracellular region (GO:0005576);; Cellular Component: plasma membrane (G…	--	Cysteine-rich receptor-like protein kinase 40 (Precursor) GN=CRK40 OS=Arabidopsis thaliana (Mouse-ear cress) PE=2 SV=1	cysteine-rich receptor-like protein kinase 40 [Arabidopsis thaliana]
abscisic acid	AT4G05330	3.20425	13.8715	2.68986e-05	1.82523	up	2.51624	5.03786	--	--	--	15.1567	8.54447	--	--	--	5.60153	6.49695	--	--	--	--	--	Biological Process: cell morphogenesis (GO:0000902);; Biological Process: cell morphogenesis involved in differentiation (GO:0000904);; Biological Process: regionalization (GO:0003002);; Molecular Function: DNA binding (GO:0003677);; Molecular Function: phospholipid binding (GO:0005543);; Cellular Component: nucleus (GO:0005634);; Cellular Component: endosome (GO:0005768);; Cellular Component: va…	--	Probable ADP-ribosylation factor GTPase-activating protein AGD13 GN=AGD13 OS=Arabidopsis thaliana (Mouse-ear cress) PE=2 SV=1	putative ADP-ribosylation factor GTPase-activating protein AGD13 [Arabidopsis thaliana]
abscisic acid	AT4G06746	0.439604	2.53977	--	--	--	16.376	14.1412	--	--	--	5.9823	38.1883	0	2.87405	up	20.9223	22.3629	--	--	--	--	--	Biological Process: defense response to insect (GO:0002213);; Biological Process: respiratory burst involved in defense response (GO:0002679);; Molecular Function: DNA binding (GO:0003677);; Molecular Function: sequence-specific DNA binding transcription factor activity (GO:0003700);; Cellular Component: nucleus (GO:0005634);; Cellular Component: nucleolus (GO:0005730);; Biological Process: regul…	K09286|1e-107|ath:AT4G06746|RAP2.9	Ethylene-responsive transcription factor RAP2-9 GN=F15N16.2 OS=Arabidopsis thaliana (Mouse-ear cress) PE=2 SV=1	ethylene-responsive transcription factor RAP2-9 [Arabidopsis thaliana]
abscisic acid	AT4G08470	14.1262	45.5198	2.15162e-05	1.44038	up	12.895	12.5341	--	--	--	44.6855	31.1039	--	--	--	12.4995	10.8837	--	--	--	[RTKL]	--	Biological Process: activation of MAPKK activity (GO:0000186);; Biological Process: cell plate assembly (GO:0000919);; Molecular Function: DNA binding (GO:0003677);; Molecular Function: protein serine/threonine kinase activity (GO:0004674);; Molecular Function: MAP kinase kinase kinase activity (GO:0004709);; Molecular Function: protein binding (GO:0005515);; Molecular Function: ATP binding (GO:0…	--	Mitogen-activated protein kinase kinase kinase 1 GN=MEKK1 OS=Arabidopsis thaliana (Mouse-ear cress) PE=1 SV=2	MAPK/ERK kinase kinase 3 [Arabidopsis thaliana]
abscisic acid	AT4G11280	18.5261	7.92265	8.14526e-05	-1.45099	down	14.6272	19.4521	--	--	--	10.551	16.2469	--	--	--	14.8907	10.5375	--	--	--	[E]	Amino acid transport and metabolism	Cellular Component: cytoplasm (GO:0005737);; Biological Process: regulation of translation (GO:0006417);; Biological Process: amino acid transport (GO:0006865);; Biological Process: response to oxidative stress (GO:0006979);; Biological Process: response to wounding (GO:0009611);; Biological Process: response to mechanical stimulus (GO:0009612);; Biological Process: ethylene biosynthetic process …	K01762|0.0|ath:AT4G11280|ACS6	1-aminocyclopropane-1-carboxylate synthase 6 GN=F8L21.70 OS=Arabidopsis thaliana (Mouse-ear cress) PE=1 SV=2	1-aminocyclopropane-1-carboxylate synthase 6 [Arabidopsis thaliana]
abscisic acid	AT4G11360	14.1098	24.2204	--	--	--	33.6289	47.4953	--	--	--	17.6308	96.0275	0	2.6881	up	99.0175	100.781	--	--	--	--	--	Molecular Function: ubiquitin-protein transferase activity (GO:0004842);; Cellular Component: nucleus (GO:0005634);; Cellular Component: nucleolus (GO:0005730);; Cellular Component: vacuole (GO:0005773);; Cellular Component: plasma membrane (GO:0005886);; Biological Process: nucleobase-containing compound metabolic process (GO:0006139);; Biological Process: amino acid transport (GO:0006865);; Bio…	--	E3 ubiquitin-protein ligase RHA1B GN=RHA1B OS=Arabidopsis thaliana (Mouse-ear cress) PE=2 SV=1	E3 ubiquitin-protein ligase RHA1B [Arabidopsis thaliana]
abscisic acid	AT4G11600	55.1606	73.5115	--	--	--	471.751	326.717	--	--	--	111.524	300.492	1.63758e-12	1.68665	up	485.782	432.827	--	--	--	[O]	Posttranslational modification, protein turnover, chaperones	Molecular Function: glutathione peroxidase activity (GO:0004602);; Molecular Function: protein binding (GO:0005515);; Cellular Component: nucleus (GO:0005634);; Cellular Component: mitochondrion (GO:0005739);; Cellular Component: endosome (GO:0005768);; Cellular Component: endoplasmic reticulum (GO:0005783);; Cellular Component: Golgi apparatus (GO:0005794);; Cellular Component: trans-Golgi netwo…	K00432|1e-166|ath:AT4G11600|ATGPX6	Probable phospholipid hydroperoxide glutathione peroxidase 6, mitochondrial (Precursor) GN=T5C23.30 OS=Arabidopsis thaliana (Mouse-ear cress) PE=2 SV=2	glutathione peroxidase 6 [Arabidopsis thaliana]
abscisic acid	AT4G11830	7.63761	11.9137	--	--	--	8.17602	19.2863	3.71404e-07	1.19807	up	14.9042	12.3024	--	--	--	14.0408	13.941	--	--	--	[I]	Lipid transport and metabolism	Molecular Function: phospholipase D activity (GO:0004630);; Molecular Function: calcium ion binding (GO:0005509);; Molecular Function: protein binding (GO:0005515);; Molecular Function: phosphatidylinositol-4,5-bisphosphate binding (GO:0005546);; Cellular Component: nucleus (GO:0005634);; Cellular Component: plasma membrane (GO:0005886);; Biological Process: membrane lipid metabolic process (GO:0…	--	Phospholipase D gamma 2 GN=PLDGAMMA2 OS=Arabidopsis thaliana (Mouse-ear cress) PE=1 SV=3	phospholipase D gamma 2 [Arabidopsis thaliana]
abscisic acid	AT4G12290	3.60693	16.437	5.13139e-08	1.92313	up	0.572739	1.48613	--	--	--	30.0621	92.436	1.9984e-15	1.87627	up	6.38777	13.0298	2.20656e-06	1.02175	up	[Q]	Secondary metabolites biosynthesis, transport and catabolism	Molecular Function: copper ion binding (GO:0005507);; Cellular Component: extracellular region (GO:0005576);; Cellular Component: endosome (GO:0005768);; Cellular Component: vacuole (GO:0005773);; Cellular Component: Golgi apparatus (GO:0005794);; Cellular Component: trans-Golgi network (GO:0005802);; Biological Process: nitric oxide biosynthetic process (GO:0006809);; Molecular Function: primary…	--	Primary amine oxidase (Precursor) GN=At1g62810 OS=Arabidopsis thaliana (Mouse-ear cress) PE=2 SV=1	copper amine oxidase family protein [Arabidopsis thaliana]
abscisic acid	AT4G12400	5.91882	0.971461	4.71525e-09	-2.71225	down	16.3101	9.27673	--	--	--	1.13514	0.834685	--	--	--	6.89127	6.15976	--	--	--	[R]	General function prediction only	Molecular Function: phosphoprotein phosphatase activity (GO:0004721);; Molecular Function: protein binding (GO:0005515);; Cellular Component: nucleus (GO:0005634);; Cellular Component: nuclear envelope (GO:0005635);; Cellular Component: cytosol (GO:0005829);; Cellular Component: plasma membrane (GO:0005886);; Biological Process: protein folding (GO:0006457);; Biological Process: protein complex a…	--	Heat shock protein STI GN=STI OS=Glycine max (Soybean) PE=1 SV=1	carboxylate clamp-tetratricopeptide repeat protein [Arabidopsis thaliana]
abscisic acid	AT4G12470	35.0231	7.59418	1.88403e-11	-2.40156	down	54.6432	27.6738	0.000404287	-1.01161	down	37.681	148.987	0	2.23515	up	72.6388	157.858	3.33067e-16	1.11694	up	[M]	Cell wall/membrane/envelope biogenesis	Cellular Component: extracellular region (GO:0005576);; Biological Process: protein targeting to membrane (GO:0006612);; Biological Process: amino acid transport (GO:0006865);; Biological Process: lipid transport (GO:0006869);; Molecular Function: lipid binding (GO:0008289);; Biological Process: response to cold (GO:0009409);; Cellular Component: plant-type cell wall (GO:0009505);; Cellular Compo…	--	14 kDa proline-rich protein DC2.15 (Precursor) OS=Daucus carota (Carrot) PE=2 SV=1	azelaic acid induced 1 [Arabidopsis thaliana]
abscisic acid	AT4G12480	38.0624	5.01801	0	-3.09407	down	199.003	111.134	--	--	--	34.4161	83.912	3.59241e-09	1.53846	up	113.79	249.015	0	1.12757	up	--	--	Molecular Function: binding (GO:0005488);; Cellular Component: extracellular region (GO:0005576);; Cellular Component: cell wall (GO:0005618);; Biological Process: protein targeting to membrane (GO:0006612);; Biological Process: amino acid transport (GO:0006865);; Biological Process: lipid transport (GO:0006869);; Biological Process: defense response (GO:0006952);; Molecular Function: lipid bindi…	--	14 kDa proline-rich protein DC2.15 (Precursor) OS=Daucus carota (Carrot) PE=2 SV=1	putative lipid transfer protein [Arabidopsis thaliana]
abscisic acid	AT4G12490	1.30651	0.857754	--	--	--	18.3393	13.2184	--	--	--	34.6438	10.932	2.44515e-05	-1.3914	down	2.23758	1.6466	--	--	--	--	--	Molecular Function: binding (GO:0005488);; Cellular Component: extracellular region (GO:0005576);; Cellular Component: plasma membrane (GO:0005886);; Biological Process: protein targeting to membrane (GO:0006612);; Biological Process: amino acid transport (GO:0006865);; Biological Process: lipid transport (GO:0006869);; Biological Process: defense response (GO:0006952);; Molecular Function: lipid…	--	14 kDa proline-rich protein DC2.15 (Precursor) OS=Daucus carota (Carrot) PE=2 SV=1	Bifunctional inhibitor/lipid-transfer protein/seed storage 2S albumin superfamily protein [Arabidopsis thaliana]
abscisic acid	AT4G12500	1.97991	0.173315	--	--	--	18.8842	3.25298	1.04327e-10	-2.49434	down	10.6981	3.10235	0.00671879	-1.47516	down	2.14161	7.5615	0.00195381	1.75174	up	--	--	Molecular Function: protein kinase activity (GO:0004672);; Molecular Function: binding (GO:0005488);; Cellular Component: extracellular region (GO:0005576);; Biological Process: protein phosphorylation (GO:0006468);; Biological Process: protein targeting to membrane (GO:0006612);; Biological Process: amino acid transport (GO:0006865);; Biological Process: lipid transport (GO:0006869);; Molecular …	--	14 kDa proline-rich protein DC2.15 (Precursor) OS=Daucus carota (Carrot) PE=2 SV=1	bifunctional inhibitor/lipid-transfer protein/seed storage 2S albumin-like protein [Arabidopsis thaliana]
abscisic acid	AT4G13510	38.3023	101.984	0.00178115	1.16952	up	86.7865	98.443	--	--	--	163.425	96.8789	--	--	--	44.843	47.1712	--	--	--	[P]	Inorganic ion transport and metabolism	Biological Process: response to hypoxia (GO:0001666);; Cellular Component: extracellular region (GO:0005576);; Cellular Component: nucleus (GO:0005634);; Cellular Component: plasma membrane (GO:0005886);; Biological Process: protein targeting to membrane (GO:0006612);; Biological Process: nucleotide transport (GO:0006862);; Biological Process: ER to Golgi vesicle-mediated transport (GO:0006888);;…	--	Ammonium transporter 1 member 1 GN=AMT1-1 OS=Arabidopsis thaliana (Mouse-ear cress) PE=1 SV=1	ammonium transporter 1;1 [Arabidopsis thaliana]
abscisic acid	AT4G13830	58.6165	38.8097	--	--	--	14.1927	7.37275	--	--	--	44.8367	144.372	3.33067e-16	1.94155	up	15.883	15.7383	--	--	--	[O]	Posttranslational modification, protein turnover, chaperones	Molecular Function: protein binding (GO:0005515);; Cellular Component: nucleus (GO:0005634);; Cellular Component: Golgi stack (GO:0005795);; Cellular Component: plasma membrane (GO:0005886);; Biological Process: protein folding (GO:0006457);; Cellular Component: chloroplast (GO:0009507);; Biological Process: response to abscisic acid (GO:0009737);; Biological Process: chlorophyll catabolic proces…	--	Chaperone protein dnaJ 20, chloroplastic (Precursor) GN=F18A5.220 OS=Arabidopsis thaliana (Mouse-ear cress) PE=2 SV=2	chaperone protein dnaJ 20 [Arabidopsis thaliana]
abscisic acid	AT4G14090	4.67346	13.173	--	--	--	0.420519	23.8436	0	5.48199	up	6.67158	5.91691	--	--	--	18.2547	32.1986	--	--	--	--	--	Molecular Function: protein binding (GO:0005515);; Biological Process: toxin catabolic process (GO:0009407);; Biological Process: response to UV (GO:0009411);; Cellular Component: chloroplast (GO:0009507);; Cellular Component: phragmoplast (GO:0009524);; Biological Process: anthocyanin-containing compound biosynthetic process (GO:0009718);; Biological Process: response to sucrose (GO:0009744);; B…	K12338|0.0|ath:AT4G14090|UDP-glucoronosyl/UDP-glucosyl transferase family protein	UDP-glycosyltransferase 75C1 OS=Arabidopsis thaliana (Mouse-ear cress) PE=2 SV=2	anthocyanin 5-O-glucosyltransferase [Arabidopsis thaliana]
abscisic acid	AT4G14550	21.7405	10.8271	0.00202356	-1.23453	down	18.5178	18.9645	--	--	--	14.9764	4.56016	3.3164e-05	-1.43863	down	12.8042	11.591	--	--	--	--	--	Biological Process: polysaccharide biosynthetic process (GO:0000271);; Molecular Function: sequence-specific DNA binding transcription factor activity (GO:0003700);; Molecular Function: acid phosphatase activity (GO:0003993);; Molecular Function: protein binding (GO:0005515);; Cellular Component: nucleus (GO:0005634);; Cellular Component: mitochondrion (GO:0005739);; Cellular Component: endosome …	--	Auxin-responsive protein IAA14 OS=Arabidopsis thaliana (Mouse-ear cress) PE=1 SV=2	auxin-responsive protein IAA14 [Arabidopsis thaliana]
abscisic acid	AT4G14580	3.00619	1.78943	--	--	--	85.91	28.2831	3.21965e-15	-1.63399	down	7.13909	12.737	0.00868208	1.07955	up	82.1598	82.2038	--	--	--	[RTKL]	--	Biological Process: cytokinesis by cell plate formation (GO:0000911);; Molecular Function: protein serine/threonine kinase activity (GO:0004674);; Molecular Function: protein binding (GO:0005515);; Molecular Function: ATP binding (GO:0005524);; Cellular Component: nucleus (GO:0005634);; Cellular Component: mitochondrion (GO:0005739);; Cellular Component: cytosol (GO:0005829);; Cellular Component:…	--	CBL-interacting serine/threonine-protein kinase 4 OS=Arabidopsis thaliana (Mouse-ear cress) PE=1 SV=1	CBL-interacting protein kinase [Arabidopsis thaliana]
abscisic acid	AT4G15230	0.267674	0.499866	--	--	--	4.62438	10.3697	4.06882e-05	1.12271	up	0.690428	0.290799	--	--	--	10.5948	11.504	--	--	--	[V]	Defense mechanisms	Molecular Function: nucleotide binding (GO:0000166);; Biological Process: response to reactive oxygen species (GO:0000302);; Molecular Function: ATP binding (GO:0005524);; Cellular Component: nucleus (GO:0005634);; Cellular Component: mitochondrion (GO:0005739);; Cellular Component: vacuolar membrane (GO:0005774);; Cellular Component: endoplasmic reticulum (GO:0005783);; Cellular Component: cytos…	--	ABC transporter G family member 30 OS=Arabidopsis thaliana (Mouse-ear cress) PE=2 SV=2	ABC transporter G family member 30 [Arabidopsis thaliana]
abscisic acid	AT4G15490	32.7162	18.3871	0.00949175	-1.06701	down	8.10017	4.32471	--	--	--	35.8085	24.2408	--	--	--	1.85331	3.43803	--	--	--	--	--	Cellular Component: cytoplasm (GO:0005737);; Biological Process: response to UV (GO:0009411);; Biological Process: anthocyanin-containing compound biosynthetic process (GO:0009718);; Biological Process: response to sucrose (GO:0009744);; Biological Process: cinnamic acid ester metabolic process (GO:0009801);; Biological Process: response to inorganic substance (GO:0010035);; Biological Process: r…	--	UDP-glycosyltransferase 84A3 OS=Arabidopsis thaliana (Mouse-ear cress) PE=1 SV=1	putative sinapic acid:UDP-glucose glucosyltransferase [Arabidopsis thaliana]
abscisic acid	AT4G15920	33.6588	18.0144	0.00738195	-1.13256	down	64.2576	43.5593	--	--	--	13.6255	12.7058	--	--	--	50.574	38.3588	--	--	--	--	--	Cellular Component: integral component of plasma membrane (GO:0005887);; Biological Process: water transport (GO:0006833);; Molecular Function: sucrose transmembrane transporter activity (GO:0008515);; Biological Process: pollen development (GO:0009555);; Biological Process: response to salt stress (GO:0009651);; Cellular Component: plant-type vacuole membrane (GO:0009705);; Biological Process: r…	--	Bidirectional sugar transporter SWEET17 OS=Arabidopsis thaliana (Mouse-ear cress) PE=2 SV=2	bidirectional sugar transporter SWEET17 [Arabidopsis thaliana]
abscisic acid	AT4G17340	96.9951	48.9446	0.000571354	-1.22363	down	331.202	121.624	1.02141e-14	-1.47969	down	55.7902	51.4315	--	--	--	265.96	106.589	0	-1.31958	down	[G]	Carbohydrate transport and metabolism	Cellular Component: protein storage vacuole (GO:0000326);; Cellular Component: plasma membrane (GO:0005886);; Biological Process: glycolytic process (GO:0006096);; Biological Process: polyamine catabolic process (GO:0006598);; Biological Process: calcium ion transport (GO:0006816);; Biological Process: iron ion transport (GO:0006826);; Biological Process: water transport (GO:0006833);; Biological…	K09873|1e-176|ath:AT4G17340|TIP2	Probable aquaporin TIP2-2 OS=Arabidopsis thaliana (Mouse-ear cress) PE=1 SV=2	tonoplast intrinsic protein 2;2 [Arabidopsis thaliana]
abscisic acid	AT4G17490	1.47545	3.2289	--	--	--	15.6658	13.0139	--	--	--	6.00387	26.1708	3.44169e-15	2.35152	up	18.8854	17.3555	--	--	--	--	--	Biological Process: response to reactive oxygen species (GO:0000302);; Biological Process: respiratory burst involved in defense response (GO:0002679);; Molecular Function: DNA binding (GO:0003677);; Molecular Function: sequence-specific DNA binding transcription factor activity (GO:0003700);; Molecular Function: protein binding (GO:0005515);; Cellular Component: nucleus (GO:0005634);; Biological…	K09286|0.0|ath:AT4G17490|ATERF6	Ethylene-responsive transcription factor 6 OS=Arabidopsis thaliana (Mouse-ear cress) PE=2 SV=2	ethylene responsive element binding factor 6 [Arabidopsis thaliana]
abscisic acid	AT4G17500	13.3923	13.9351	--	--	--	45.4279	33.1692	--	--	--	18.508	55.6845	1.86395e-12	1.83809	up	67.0552	65.7768	--	--	--	--	--	Biological Process: respiratory burst involved in defense response (GO:0002679);; Molecular Function: DNA binding (GO:0003677);; Molecular Function: sequence-specific DNA binding transcription factor activity (GO:0003700);; Cellular Component: nucleus (GO:0005634);; Cellular Component: nuclear pore (GO:0005643);; Biological Process: response to cold (GO:0009409);; Biological Process: response to …	K09286|0.0|ath:AT4G17500|ATERF-1 (ETHYLENE RESPONSIVE ELEMENT BINDING FACTOR 1)	Ethylene-responsive transcription factor 1A OS=Arabidopsis thaliana (Mouse-ear cress) PE=1 SV=2	ethylene-responsive transcription factor 1A [Arabidopsis thaliana]
abscisic acid	AT4G17730	19.5794	70.4468	7.92698e-07	1.59928	up	30.5262	40.2546	--	--	--	83.0534	80.5805	--	--	--	77.3906	66.4179	--	--	--	[U]	Intracellular trafficking, secretion, and vesicular transport	Biological Process: MAPK cascade (GO:0000165);; Biological Process: cell morphogenesis (GO:0000902);; Biological Process: regulation of cell shape during vegetative growth phase (GO:0000903);; Biological Process: respiratory burst involved in defense response (GO:0002679);; Molecular Function: SNAP receptor activity (GO:0005484);; Cellular Component: nucleus (GO:0005634);; Cellular Component: lat…	K08488|0.0|ath:AT4G17730|SYP23	Syntaxin-23 GN=SYP23 OS=Arabidopsis thaliana (Mouse-ear cress) PE=1 SV=1	syntaxin-23 [Arabidopsis thaliana]
abscisic acid	AT4G18010	6.19762	10.5377	--	--	--	25.747	16.1324	--	--	--	47.2991	8.13761	0	-2.27293	down	11.476	10.4948	--	--	--	--	--	Molecular Function: inositol-polyphosphate 5-phosphatase activity (GO:0004445);; Cellular Component: cytoplasm (GO:0005737);; Biological Process: response to water deprivation (GO:0009414);; Biological Process: response to wounding (GO:0009611);; Biological Process: response to ethylene (GO:0009723);; Biological Process: response to hormone (GO:0009725);; Biological Process: response to auxin (GO…	--	Type I inositol 1,4,5-trisphosphate 5-phosphatase 2 GN=T6K21.190 OS=Arabidopsis thaliana (Mouse-ear cress) PE=1 SV=2	Type I inositol-1,4,5-trisphosphate 5-phosphatase 2 [Arabidopsis thaliana]
abscisic acid	AT4G18170	2.37712	0.759961	--	--	--	2.67832	2.78843	--	--	--	5.37766	2.87615	--	--	--	3.5774	8.14694	0.0087143	1.16588	up	--	--	Biological Process: immune effector process (GO:0002252);; Molecular Function: sequence-specific DNA binding transcription factor activity (GO:0003700);; Molecular Function: protein binding (GO:0005515);; Cellular Component: nucleus (GO:0005634);; Biological Process: regulation of transcription, DNA-templated (GO:0006355);; Biological Process: amino acid transport (GO:0006865);; Biological Proces…	--	Probable WRKY transcription factor 28 GN=WRKY28 OS=Arabidopsis thaliana (Mouse-ear cress) PE=2 SV=1	WRKY DNA-binding protein 28 [Arabidopsis thaliana]
abscisic acid	AT4G18880	3.97768	6.4445	--	--	--	14.9231	10.4938	--	--	--	11.2253	19.1671	0.00240675	1.02432	up	18.8145	12.2971	--	--	--	[K]	Transcription	Biological Process: respiratory burst involved in defense response (GO:0002679);; Molecular Function: DNA binding (GO:0003677);; Molecular Function: sequence-specific DNA binding transcription factor activity (GO:0003700);; Molecular Function: protein binding (GO:0005515);; Cellular Component: nucleus (GO:0005634);; Cellular Component: vacuolar membrane (GO:0005774);; Cellular Component: endoplas…	--	Heat stress transcription factor A-4a GN=F13C5.50 OS=Arabidopsis thaliana (Mouse-ear cress) PE=2 SV=1	heat stress transcription factor A-4a [Arabidopsis thaliana]
abscisic acid	AT4G19170	211.132	16.4644	0	-3.91237	down	2.47505	0.257145	4.5738e-05	-2.94423	down	12.6956	211.309	0	4.30645	up	1.42958	0.39749	--	--	--	[Q]	Secondary metabolites biosynthesis, transport and catabolism	Molecular Function: protein binding (GO:0005515);; Biological Process: response to water deprivation (GO:0009414);; Cellular Component: chloroplast thylakoid membrane (GO:0009535);; Biological Process: abscisic acid biosynthetic process (GO:0009688);; Biological Process: anthocyanin-containing compound biosynthetic process (GO:0009718);; Biological Process: response to hormone (GO:0009725);; Biol…	K09840|0.0|ath:AT4G19170|NCED4	Probable carotenoid cleavage dioxygenase 4, chloroplastic (Precursor) GN=T18B16.140 OS=Arabidopsis thaliana (Mouse-ear cress) PE=1 SV=1	nine-cis-epoxycarotenoid dioxygenase 4 [Arabidopsis thaliana]
abscisic acid	AT4G19230	0.707773	1.62212	--	--	--	26.8174	19.9635	--	--	--	3.24489	0.629117	0.000517394	-1.99291	down	15.4971	15.7466	--	--	--	[Q]	Secondary metabolites biosynthesis, transport and catabolism	Biological Process: microtubule bundle formation (GO:0001578);; Molecular Function: iron ion binding (GO:0005506);; Cellular Component: extracellular region (GO:0005576);; Cellular Component: endoplasmic reticulum membrane (GO:0005789);; Molecular Function: electron carrier activity (GO:0009055);; Biological Process: response to water deprivation (GO:0009414);; Cellular Component: chloroplast (GO…	K09843|0.0|ath:AT4G19230|CYP707A1	Abscisic acid 8&apos;-hydroxylase 1 GN=CYP707A1 OS=Arabidopsis thaliana (Mouse-ear cress) PE=2 SV=1	abscisic acid 8&apos;-hydroxylase 1 [Arabidopsis thaliana]
abscisic acid	AT4G19810	2.93242	8.14796	--	--	--	69.9654	98.5511	--	--	--	4.92193	10.8142	0.000240441	1.37179	up	93.9978	190.748	5.55112e-16	1.01896	up	[G]	Carbohydrate transport and metabolism	Cellular Component: extracellular region (GO:0005576);; Cellular Component: cell wall (GO:0005618);; Cellular Component: nucleus (GO:0005634);; Biological Process: carbohydrate metabolic process (GO:0005975);; Biological Process: chitin catabolic process (GO:0006032);; Molecular Function: endochitinase activity (GO:0008843);; Biological Process: response to salt stress (GO:0009651);; Biological P…	K01183|0.0|ath:AT4G19810|glycosyl hydrolase family 18 protein	--	Class V chitinase [Arabidopsis thaliana]
abscisic acid	AT4G20940	7.39631	5.13712	--	--	--	4.53864	6.8362	--	--	--	4.40008	1.42872	0.00165873	-1.33798	down	4.5758	3.48229	--	--	--	[S]	Function unknown	Molecular Function: protein kinase activity (GO:0004672);; Molecular Function: phosphoprotein phosphatase activity (GO:0004721);; Molecular Function: protein binding (GO:0005515);; Molecular Function: ATP binding (GO:0005524);; Cellular Component: plasma membrane (GO:0005886);; Biological Process: cellular glucan metabolic process (GO:0006073);; Biological Process: protein phosphorylation (GO:000…	--	Probable LRR receptor-like serine/threonine-protein kinase At4g20940 GN=At4g20940 OS=Arabidopsis thaliana (Mouse-ear cress) PE=1 SV=1	leucine-rich receptor-like protein kinase [Arabidopsis thaliana]
abscisic acid	AT4G21400	2.94493	6.06563	--	--	--	5.11266	16.8374	3.54913e-10	1.66918	up	5.3157	2.64924	--	--	--	4.4971	4.34002	--	--	--	[RTKL]	--	Biological Process: respiratory burst involved in defense response (GO:0002679);; Molecular Function: protein serine/threonine kinase activity (GO:0004674);; Molecular Function: protein tyrosine kinase activity (GO:0004713);; Molecular Function: protein binding (GO:0005515);; Molecular Function: ATP binding (GO:0005524);; Cellular Component: extracellular region (GO:0005576);; Cellular Component:…	--	Cysteine-rich receptor-like protein kinase 28 (Precursor) GN=CRK28 OS=Arabidopsis thaliana (Mouse-ear cress) PE=3 SV=2	cysteine-rich receptor-like protein kinase 28 [Arabidopsis thaliana]
abscisic acid	AT4G21680	0.119631	1.38232	--	--	--	8.00874	4.03452	--	--	--	8.33147	2.20443	6.8182e-06	-1.63137	down	10.6109	10.417	--	--	--	[E]	Amino acid transport and metabolism	Molecular Function: protein binding (GO:0005515);; Cellular Component: Golgi apparatus (GO:0005794);; Cellular Component: plasma membrane (GO:0005886);; Biological Process: polysaccharide metabolic process (GO:0005976);; Biological Process: polyamine catabolic process (GO:0006598);; Biological Process: iron ion transport (GO:0006826);; Biological Process: oligopeptide transport (GO:0006857);; Bio…	--	Nitrate transporter 1.8 GN=NRT1.8 OS=Arabidopsis thaliana (Mouse-ear cress) PE=2 SV=2	nitrate transporter 1.8 [Arabidopsis thaliana]
abscisic acid	AT4G21940	5.54091	2.32815	0.00504695	-1.44818	down	0.465334	0.319427	--	--	--	1.37992	0.879788	--	--	--	0.443958	0.225721	--	--	--	[RTKL]	--	Biological Process: MAPK cascade (GO:0000165);; Molecular Function: calmodulin-dependent protein kinase activity (GO:0004683);; Molecular Function: protein tyrosine kinase activity (GO:0004713);; Molecular Function: calcium ion binding (GO:0005509);; Molecular Function: ATP binding (GO:0005524);; Cellular Component: nucleus (GO:0005634);; Cellular Component: vacuole (GO:0005773);; Cellular Compon…	K13412|0.0|ath:AT4G21940|CPK15	Calcium-dependent protein kinase 15 GN=CPK15 OS=Arabidopsis thaliana (Mouse-ear cress) PE=2 SV=1	calcium-dependent protein kinase 15 [Arabidopsis thaliana]
abscisic acid	AT4G22200	20.6987	9.06301	2.16693e-05	-1.42499	down	0.131211	0.252195	--	--	--	6.485	9.99269	--	--	--	0.350515	0.705422	--	--	--	[R]	General function prediction only	Molecular Function: inward rectifier potassium channel activity (GO:0005242);; Cellular Component: mitochondrion (GO:0005739);; Cellular Component: endoplasmic reticulum (GO:0005783);; Cellular Component: plasma membrane (GO:0005886);; Biological Process: potassium ion transport (GO:0006813);; Biological Process: response to stress (GO:0006950);; Cellular Component: plasmodesma (GO:0009506);; Cel…	--	Potassium channel AKT2/3 GN=T10I14.30 OS=Arabidopsis thaliana (Mouse-ear cress) PE=1 SV=1	potassium channel AKT2/3 [Arabidopsis thaliana]
abscisic acid	AT4G23190	2.57625	4.52993	--	--	--	7.2567	9.82155	--	--	--	5.73849	1.68491	0.000439625	-1.47671	down	6.90605	12.1148	--	--	--	[RTKL]	--	Biological Process: maltose metabolic process (GO:0000023);; Biological Process: response to molecule of bacterial origin (GO:0002237);; Biological Process: respiratory burst involved in defense response (GO:0002679);; Molecular Function: protein kinase activity (GO:0004672);; Molecular Function: protein serine/threonine kinase activity (GO:0004674);; Molecular Function: protein binding (GO:00055…	--	Cysteine-rich receptor-like protein kinase 11 (Precursor) GN=F21P8.80 OS=Arabidopsis thaliana (Mouse-ear cress) PE=2 SV=2	cysteine-rich receptor-like protein kinase 11 [Arabidopsis thaliana]
abscisic acid	AT4G23260	9.31403	8.00495	--	--	--	0.731414	1.05436	--	--	--	17.8036	15.2417	--	--	--	0.20353	1.39698	0.00527275	2.5141	up	[RTKL]	--	Biological Process: maltose metabolic process (GO:0000023);; Biological Process: response to molecule of bacterial origin (GO:0002237);; Biological Process: respiratory burst involved in defense response (GO:0002679);; Molecular Function: protein kinase activity (GO:0004672);; Molecular Function: protein serine/threonine kinase activity (GO:0004674);; Molecular Function: protein tyrosine kinase a…	--	Cysteine-rich receptor-like protein kinase 18 (Precursor) GN=CRK18 OS=Arabidopsis thaliana (Mouse-ear cress) PE=2 SV=2	cysteine-rich receptor-like protein kinase 18 [Arabidopsis thaliana]
abscisic acid	AT4G23290	32.1904	10.8539	7.66941e-09	-1.7995	down	0.0613016	0.0589125	--	--	--	7.49869	9.43675	--	--	--	0.2047	0.0520376	--	--	--	[RTKL]	--	Biological Process: maltose metabolic process (GO:0000023);; Biological Process: response to molecule of bacterial origin (GO:0002237);; Molecular Function: protein kinase activity (GO:0004672);; Molecular Function: protein binding (GO:0005515);; Cellular Component: extracellular region (GO:0005576);; Cellular Component: nucleus (GO:0005634);; Cellular Component: mitochondrion (GO:0005739);; Cell…	--	Cysteine-rich receptor-like protein kinase 21 (Precursor) GN=CRK21 OS=Arabidopsis thaliana (Mouse-ear cress) PE=2 SV=1	cysteine-rich receptor-like protein kinase 21 [Arabidopsis thaliana]
abscisic acid	AT4G23600	44.2533	24.0253	0.00381762	-1.11773	down	0	0.0773077	--	--	--	67.9863	59.5073	--	--	--	0.48351	0.751147	--	--	--	[E]	Amino acid transport and metabolism	Biological Process: sulfur amino acid metabolic process (GO:0000096);; Biological Process: regulation of cell growth by extracellular stimulus (GO:0001560);; Molecular Function: L-alanine:2-oxoglutarate aminotransferase activity (GO:0004021);; Molecular Function: L-aspartate:2-oxoglutarate aminotransferase activity (GO:0004069);; Molecular Function: cystathionine beta-lyase activity (GO:0004121);…	--	Cystine lyase CORI3 GN=F9D16.70 OS=Arabidopsis thaliana (Mouse-ear cress) PE=1 SV=1	cystine lyase [Arabidopsis thaliana]
abscisic acid	AT4G23750	7.08072	9.64713	--	--	--	13.0957	13.3856	--	--	--	12.5146	4.53462	0.00124629	-1.19277	down	9.60535	10.2813	--	--	--	--	--	Molecular Function: DNA binding (GO:0003677);; Molecular Function: sequence-specific DNA binding transcription factor activity (GO:0003700);; Cellular Component: nucleus (GO:0005634);; Biological Process: regulation of transcription, DNA-templated (GO:0006355);; Biological Process: mRNA export from nucleus (GO:0006406);; Biological Process: pyrimidine ribonucleotide biosynthetic process (GO:00092…	--	Ethylene-responsive transcription factor CRF2 GN=F9D16.220 OS=Arabidopsis thaliana (Mouse-ear cress) PE=1 SV=1	ethylene-responsive transcription factor CRF2 [Arabidopsis thaliana]
abscisic acid	AT4G25000	1.88244	0.847451	--	--	--	0.483949	0.651123	--	--	--	0.502293	2.83163	0.000134302	2.50035	up	0.840327	0.492976	--	--	--	[G]	Carbohydrate transport and metabolism	Molecular Function: alpha-amylase activity (GO:0004556);; Molecular Function: calcium ion binding (GO:0005509);; Biological Process: starch catabolic process (GO:0005983);; Biological Process: sucrose catabolic process (GO:0005987);; Cellular Component: chloroplast stroma (GO:0009570);; Biological Process: response to abscisic acid (GO:0009737);; Biological Process: response to gibberellin (GO:00…	K01176|0.0|ath:AT4G25000|AMY1	Alpha-amylase 1 (Precursor) GN=AMY1 OS=Arabidopsis thaliana (Mouse-ear cress) PE=2 SV=1	alpha-amylase 1 [Arabidopsis thaliana]
abscisic acid	AT4G25010	0	0	--	--	--	4.21976	0.623893	0.000215472	-2.55563	down	0	0	--	--	--	0.216781	0.551087	--	--	--	--	--	Molecular Function: protein binding (GO:0005515);; Cellular Component: integral component of plasma membrane (GO:0005887);; Biological Process: calcium ion transport (GO:0006816);; Biological Process: copper ion transport (GO:0006825);; Biological Process: Golgi organization (GO:0007030);; Molecular Function: sucrose transmembrane transporter activity (GO:0008515);; Cellular Component: plastid (G…	--	Bidirectional sugar transporter SWEET14 GN=SWEET14 OS=Arabidopsis thaliana (Mouse-ear cress) PE=3 SV=1	bidirectional sugar transporter SWEET14 [Arabidopsis thaliana]
abscisic acid	AT4G25030	21.5002	62.5679	0.000238853	1.29525	up	105.672	106.677	--	--	--	68.3969	44.0203	--	--	--	77.5205	76.6376	--	--	--	--	--	Cellular Component: nucleus (GO:0005634);; Biological Process: protein targeting to membrane (GO:0006612);; Biological Process: membrane fusion (GO:0006944);; Biological Process: response to water deprivation (GO:0009414);; Biological Process: response to wounding (GO:0009611);; Biological Process: response to ethylene (GO:0009723);; Biological Process: response to auxin (GO:0009733);; Biological…	--	--	uncharacterized protein [Arabidopsis thaliana]
abscisic acid	AT4G25420	3.80784	0.421042	4.49799e-05	-2.95296	down	1.73118	1.35177	--	--	--	0.401072	1.58271	--	--	--	0.722602	0.734782	--	--	--	[R]	General function prediction only	Molecular Function: iron ion binding (GO:0005506);; Cellular Component: cytoplasm (GO:0005737);; Biological Process: fatty acid catabolic process (GO:0009062);; Biological Process: response to UV (GO:0009411);; Biological Process: response to red or far red light (GO:0009639);; Biological Process: gibberellin biosynthetic process (GO:0009686);; Biological Process: abscisic acid biosynthetic proce…	K05282|0.0|ath:AT4G25420|GA20OX1	Gibberellin 20 oxidase 1 GN=At4g25420 OS=Arabidopsis thaliana (Mouse-ear cress) PE=2 SV=2	gibberellin 20 oxidase 1 [Arabidopsis thaliana]
abscisic acid	AT4G25480	0.565482	0.297002	--	--	--	1.9844	2.34716	--	--	--	0.339498	11.696	0	4.75785	up	7.03415	8.16343	--	--	--	--	--	Molecular Function: DNA binding (GO:0003677);; Molecular Function: sequence-specific DNA binding transcription factor activity (GO:0003700);; Cellular Component: nucleus (GO:0005634);; Biological Process: starch metabolic process (GO:0005982);; Biological Process: regulation of transcription, DNA-templated (GO:0006355);; Biological Process: circadian rhythm (GO:0007623);; Biological Process: resp…	K09286|1e-161|ath:AT4G25480|DREB1A	Dehydration-responsive element-binding protein 1A GN=At4g25480 OS=Arabidopsis thaliana (Mouse-ear cress) PE=1 SV=2	dehydration-responsive element-binding protein 1A [Arabidopsis thaliana]
abscisic acid	AT4G25580	0.0593729	0.249471	--	--	--	0	0.0616101	--	--	--	6.98656	2.0095	0.000121535	-1.50973	down	0	0	--	--	--	--	--	Cellular Component: cytoplasm (GO:0005737);; Biological Process: response to cold (GO:0009409);; Biological Process: response to water deprivation (GO:0009414);; Cellular Component: plasmodesma (GO:0009506);; Biological Process: response to salt stress (GO:0009651);; Biological Process: abscisic acid-activated signaling pathway (GO:0009738);; Biological Process: leaf senescence (GO:0010150);;	--	Low-temperature-induced 65 kDa protein GN=K24M7.3 OS=Arabidopsis thaliana (Mouse-ear cress) PE=2 SV=2	ARM repeat superfamily protein [Arabidopsis thaliana]
abscisic acid	AT4G25630	80.7117	39.6278	0.000264577	-1.26332	down	139.675	162.973	--	--	--	37.9072	13.3655	4.26194e-05	-1.23906	down	71.8043	76.7091	--	--	--	[J]	Translation, ribosomal structure and biogenesis	Biological Process: mitotic G2 phase (GO:0000085);; Biological Process: alternative mRNA splicing, via spliceosome (GO:0000380);; Biological Process: endonucleolytic cleavage involved in rRNA processing (GO:0000478);; Biological Process: RNA methylation (GO:0001510);; Molecular Function: double-stranded DNA binding (GO:0003690);; Molecular Function: single-stranded DNA binding (GO:0003697);; Mole…	K14563|0.0|ath:AT4G25630|FIB2	Mediator of RNA polymerase II transcription subunit 36a GN=L73G19.10 OS=Arabidopsis thaliana (Mouse-ear cress) PE=1 SV=2	mediator of RNA polymerase II transcription subunit 36a [Arabidopsis thaliana]
abscisic acid	AT4G26080	62.7601	63.7348	--	--	--	53.0254	51.7458	--	--	--	56.1584	95.1667	0.000779568	1.01806	up	73.5144	85.6214	--	--	--	[T]	Signal transduction mechanisms	Biological Process: MAPK cascade (GO:0000165);; Biological Process: response to superoxide (GO:0000303);; Molecular Function: protein serine/threonine phosphatase activity (GO:0004722);; Molecular Function: calcium ion binding (GO:0005509);; Molecular Function: protein binding (GO:0005515);; Cellular Component: nucleus (GO:0005634);; Cellular Component: Golgi apparatus (GO:0005794);; Cellular Com…	K14497|0.0|ath:AT4G26080|ABI1	Protein phosphatase 2C 56 GN=ABI1 OS=Arabidopsis thaliana (Mouse-ear cress) PE=1 SV=2	protein phosphatase 2C 56 [Arabidopsis thaliana]
abscisic acid	AT4G26400	13.797	50.6334	8.93017e-07	1.62527	up	23.6662	19.3006	--	--	--	37.0476	28.3725	--	--	--	33.6887	26.6529	--	--	--	--	--	Biological Process: response to superoxide (GO:0000303);; Biological Process: respiratory burst involved in defense response (GO:0002679);; Molecular Function: ubiquitin-protein transferase activity (GO:0004842);; Cellular Component: vacuolar membrane (GO:0005774);; Molecular Function: zinc ion binding (GO:0008270);; Biological Process: response to salt stress (GO:0009651);; Biological Process: r…	--	E3 ubiquitin-protein ligase RING1 GN=RING1 OS=Gossypium hirsutum (Upland cotton) PE=2 SV=1	RING/U-box domain-containing protein [Arabidopsis thaliana]
abscisic acid	AT4G27280	29.3404	10.341	1.74404e-05	-1.71151	down	21.8847	18.6281	--	--	--	31.0582	58.653	0.000141429	1.16893	up	44.2643	46.0012	--	--	--	--	--	Molecular Function: copper ion binding (GO:0005507);; Molecular Function: calcium ion binding (GO:0005509);; Molecular Function: protein binding (GO:0005515);; Cellular Component: extracellular region (GO:0005576);; Cellular Component: nucleus (GO:0005634);; Cellular Component: cytosol (GO:0005829);; Cellular Component: plasma membrane (GO:0005886);; Biological Process: protein folding (GO:000645…	--	Calcium-binding protein PBP1 GN=F24B18.11 OS=Arabidopsis thaliana (Mouse-ear cress) PE=1 SV=1	EF-hand, calcium binding motif-containing protein [Arabidopsis thaliana]
abscisic acid	AT4G27410	6.04233	6.71611	--	--	--	13.8072	11.8838	--	--	--	4.72436	15.5889	2.20468e-11	1.95987	up	11.7037	10.0462	--	--	--	--	--	Biological Process: MAPK cascade (GO:0000165);; Biological Process: response to hypoxia (GO:0001666);; Molecular Function: DNA binding (GO:0003677);; Molecular Function: sequence-specific DNA binding transcription factor activity (GO:0003700);; Cellular Component: nucleus (GO:0005634);; Biological Process: protein targeting to membrane (GO:0006612);; Biological Process: multicellular organismal d…	--	NAC domain-containing protein 72 GN=F27G19.10 OS=Arabidopsis thaliana (Mouse-ear cress) PE=2 SV=1	NAC transcription factor RD26 [Arabidopsis thaliana]
abscisic acid	AT4G27970	0.163521	1.88946	--	--	--	4.41411	13.5746	2.10994e-06	1.56196	up	2.35616	1.16838	--	--	--	8.13631	9.29266	--	--	--	[P]	Inorganic ion transport and metabolism	Molecular Function: transporter activity (GO:0005215);; Cellular Component: plasma membrane (GO:0005886);; Biological Process: polyamine catabolic process (GO:0006598);; Biological Process: purine nucleobase transport (GO:0006863);; Biological Process: cellular ion homeostasis (GO:0006873);; Molecular Function: voltage-gated anion channel activity (GO:0008308);; Biological Process: response to hu…	--	S-type anion channel SLAH2 GN=SLAH2 OS=Arabidopsis thaliana (Mouse-ear cress) PE=2 SV=1	SLAC1 homologue 2 [Arabidopsis thaliana]
abscisic acid	AT4G28410	0.0773745	0	--	--	--	27.5702	12.4449	7.40506e-06	-1.1766	down	0.0619378	0	--	--	--	10.657	4.25523	3.443e-06	-1.31219	down	[E]	Amino acid transport and metabolism	Biological Process: regulation of cell growth by extracellular stimulus (GO:0001560);; Molecular Function: L-alanine:2-oxoglutarate aminotransferase activity (GO:0004021);; Molecular Function: L-aspartate:2-oxoglutarate aminotransferase activity (GO:0004069);; Molecular Function: cystathionine beta-lyase activity (GO:0004121);; Molecular Function: L-tyrosine:2-oxoglutarate aminotransferase activi…	--	S-alkyl-thiohydroximate lyase SUR1 GN=At2g20610 OS=Arabidopsis thaliana (Mouse-ear cress) PE=1 SV=1	tyrosine transaminase family protein [Arabidopsis thaliana]
abscisic acid	AT4G30470	13.9628	24.0539	--	--	--	30.0524	27.8186	--	--	--	27.7192	5.60088	4.26326e-12	-2.02938	down	12.4852	16.4669	--	--	--	[MG]	--	Molecular Function: nucleotide binding (GO:0000166);; Biological Process: alternative mRNA splicing, via spliceosome (GO:0000380);; Molecular Function: double-stranded DNA binding (GO:0003690);; Molecular Function: single-stranded DNA binding (GO:0003697);; Molecular Function: mRNA binding (GO:0003729);; Molecular Function: 3-beta-hydroxy-delta5-steroid dehydrogenase activity (GO:0003854);; Molec…	--	Cinnamoyl-CoA reductase 2 GN=CCR2 OS=Arabidopsis thaliana (Mouse-ear cress) PE=1 SV=1	cinnamoyl-CoA reductase like protein [Arabidopsis thaliana]
abscisic acid	AT4G30650	17.4129	27.4368	--	--	--	46.5224	76.6775	--	--	--	69.3371	253.368	0	2.12305	up	266.588	264.166	--	--	--	[S]	Function unknown	Cellular Component: extracellular region (GO:0005576);; Cellular Component: plasma membrane (GO:0005886);; Biological Process: glycolytic process (GO:0006096);; Biological Process: chromatin assembly or disassembly (GO:0006333);; Biological Process: water transport (GO:0006833);; Biological Process: Golgi organization (GO:0007030);; Biological Process: response to cold (GO:0009409);; Biological P…	--	UPF0057 membrane protein At4g30650 GN=At4g30650 OS=Arabidopsis thaliana (Mouse-ear cress) PE=2 SV=1	putative low temperature and salt responsive protein [Arabidopsis thaliana]
abscisic acid	AT4G30660	27.0907	34.3081	--	--	--	45.1075	48.0785	--	--	--	52.8974	116.73	2.77761e-07	1.39452	up	100.416	86.7924	--	--	--	[S]	Function unknown	Cellular Component: extracellular region (GO:0005576);; Cellular Component: plasma membrane (GO:0005886);; Biological Process: glycolytic process (GO:0006096);; Biological Process: chromatin assembly or disassembly (GO:0006333);; Biological Process: water transport (GO:0006833);; Biological Process: Golgi organization (GO:0007030);; Biological Process: response to cold (GO:0009409);; Biological P…	--	UPF0057 membrane protein At4g30660 GN=At4g30660 OS=Arabidopsis thaliana (Mouse-ear cress) PE=2 SV=1	putative low temperature and salt responsive protein [Arabidopsis thaliana]
abscisic acid	AT4G31450	15.1523	8.20154	--	--	--	23.934	12.0156	0.000234182	-1.02449	down	6.1441	14.5315	8.22087e-07	1.48712	up	21.3759	19.1648	--	--	--	--	--	Biological Process: immune system process (GO:0002376);; Molecular Function: ubiquitin-protein transferase activity (GO:0004842);; Cellular Component: nucleus (GO:0005634);; Cellular Component: vacuolar membrane (GO:0005774);; Cellular Component: cytosol (GO:0005829);; Biological Process: amino acid transport (GO:0006865);; Biological Process: defense response (GO:0006952);; Molecular Function: z…	--	E3 ubiquitin ligase BIG BROTHER GN=BB OS=Arabidopsis thaliana (Mouse-ear cress) PE=1 SV=1	RING-finger domain-containing protein [Arabidopsis thaliana]
abscisic acid	AT4G31870	5.85136	0	8.83248e-07	-4.43388	down	0	0	--	--	--	0.146374	0	--	--	--	0.131859	0.335205	--	--	--	[O]	Posttranslational modification, protein turnover, chaperones	Molecular Function: glutathione peroxidase activity (GO:0004602);; Molecular Function: protein binding (GO:0005515);; Cellular Component: nucleus (GO:0005634);; Cellular Component: mitochondrion (GO:0005739);; Cellular Component: endosome (GO:0005768);; Cellular Component: endoplasmic reticulum (GO:0005783);; Cellular Component: Golgi apparatus (GO:0005794);; Cellular Component: trans-Golgi netwo…	K00432|1e-170|ath:AT4G31870|ATGPX7	Putative glutathione peroxidase 7, chloroplastic (Precursor) GN=GPX7 OS=Arabidopsis thaliana (Mouse-ear cress) PE=3 SV=2	glutathione peroxidase 7 [Arabidopsis thaliana]
abscisic acid	AT4G32150	46.6977	139.63	8.59536e-05	1.33613	up	207.67	175.686	--	--	--	211.16	176.509	--	--	--	286.858	225.659	--	--	--	[U]	Intracellular trafficking, secretion, and vesicular transport	Cellular Component: endosome (GO:0005768);; Cellular Component: vacuolar membrane (GO:0005774);; Cellular Component: Golgi apparatus (GO:0005794);; Cellular Component: plasma membrane (GO:0005886);; Biological Process: polyamine catabolic process (GO:0006598);; Biological Process: protein targeting to membrane (GO:0006612);; Biological Process: protein targeting to vacuole (GO:0006623);; Biologic…	K08515|1e-157|ath:AT4G32150|ATVAMP711 (ARABIDOPSIS THALIANA VESICLE-ASSOCIATED MEMBRANE PROTEIN 711)	Vesicle-associated membrane protein 711 GN=F10N7.40 OS=Arabidopsis thaliana (Mouse-ear cress) PE=2 SV=2	vesicle-associated membrane protein 711 [Arabidopsis thaliana]
abscisic acid	AT4G32800	2.19019	6.80196	--	--	--	0.925391	2.17391	--	--	--	9.52845	1.64728	5.61901e-08	-2.20448	down	2.12873	1.39652	--	--	--	--	--	Molecular Function: sequence-specific DNA binding transcription factor activity (GO:0003700);; Cellular Component: nucleus (GO:0005634);; Biological Process: response to cold (GO:0009409);; Biological Process: response to water deprivation (GO:0009414);; Biological Process: response to abscisic acid (GO:0009737);; Biological Process: embryo development ending in seed dormancy (GO:0009793);; Biolo…	--	Ethylene-responsive transcription factor ERF043 GN=ERF043 OS=Arabidopsis thaliana (Mouse-ear cress) PE=2 SV=1	ethylene-responsive transcription factor ERF043 [Arabidopsis thaliana]
abscisic acid	AT4G33950	12.311	16.1649	--	--	--	13.2119	7.94533	--	--	--	36.6552	12.421	6.34131e-06	-1.29743	down	13.6412	16.6509	--	--	--	[RTKL]	--	Molecular Function: protein tyrosine kinase activity (GO:0004713);; Molecular Function: protein binding (GO:0005515);; Molecular Function: ATP binding (GO:0005524);; Cellular Component: nucleus (GO:0005634);; Cellular Component: cytosol (GO:0005829);; Cellular Component: plasma membrane (GO:0005886);; Biological Process: sucrose metabolic process (GO:0005985);; Biological Process: glycolytic proc…	K14498|0.0|rcu:RCOM_0774030|Serine/threonine-protein kinase SAPK10, putative (EC:2.7.11.1)	Serine/threonine-protein kinase SRK2E GN=F17I5.140 OS=Arabidopsis thaliana (Mouse-ear cress) PE=1 SV=1	calcium-independent ABA-activated protein kinase [Arabidopsis thaliana]
abscisic acid	AT4G34000	37.0655	11.7888	8.7916e-10	-1.88368	down	46.4412	26.6276	--	--	--	36.7606	24.2276	--	--	--	45.9327	44.3716	--	--	--	--	--	Biological Process: response to superoxide (GO:0000303);; Molecular Function: sequence-specific DNA binding transcription factor activity (GO:0003700);; Cellular Component: nucleus (GO:0005634);; Biological Process: cell death (GO:0008219);; Biological Process: response to xenobiotic stimulus (GO:0009410);; Biological Process: response to water deprivation (GO:0009414);; Cellular Component: chlor…	K14432|0.0|ath:AT4G34000|ABF3	ABSCISIC ACID-INSENSITIVE 5-like protein 6 OS=Arabidopsis thaliana (Mouse-ear cress) PE=1 SV=1	abscisic acid responsive elements-binding factor 3 [Arabidopsis thaliana]
abscisic acid	AT4G34135	6.18962	29.1843	3.66667e-09	1.97749	up	141.869	98.3863	--	--	--	56.6981	10.8448	0	-2.12029	down	40.678	30.3652	--	--	--	[GC]	--	Cellular Component: cytosol (GO:0005829);; Biological Process: toxin catabolic process (GO:0009407);; Cellular Component: chloroplast (GO:0009507);; Biological Process: response to ethylene (GO:0009723);; Biological Process: response to UV-B (GO:0010224);; Molecular Function: abscisic acid glucosyltransferase activity (GO:0010294);; Biological Process: response to cyclopentenone (GO:0010583);; Bi…	--	UDP-glucosyl transferase 73B2 GN=UGT73B2 OS=Arabidopsis thaliana (Mouse-ear cress) PE=1 SV=1	UDP-glucosyltransferase 73B2 [Arabidopsis thaliana]
abscisic acid	AT4G34138	19.5624	30.1694	--	--	--	136.942	68.5773	2.24669e-06	-1.03246	down	64.2804	35.1023	--	--	--	121.571	88.78	--	--	--	[GC]	--	Cellular Component: cytosol (GO:0005829);; Biological Process: toxin catabolic process (GO:0009407);; Cellular Component: chloroplast (GO:0009507);; Biological Process: response to ethylene (GO:0009723);; Biological Process: response to UV-B (GO:0010224);; Molecular Function: abscisic acid glucosyltransferase activity (GO:0010294);; Biological Process: response to cyclopentenone (GO:0010583);; Bi…	--	UDP-glycosyltransferase 73B1 GN=UGT73B1 OS=Arabidopsis thaliana (Mouse-ear cress) PE=2 SV=1	UDP-glucosyl transferase 73B1 [Arabidopsis thaliana]
abscisic acid	AT4G34240	71.1446	31.043	7.32634e-06	-1.43414	down	7.55061	6.56225	--	--	--	28.378	24.971	--	--	--	7.80513	6.57675	--	--	--	[C]	Energy production and conversion	Molecular Function: 3-chloroallyl aldehyde dehydrogenase activity (GO:0004028);; Molecular Function: aldehyde dehydrogenase (NAD) activity (GO:0004029);; Molecular Function: aldehyde dehydrogenase [NAD(P)+] activity (GO:0004030);; Cellular Component: mitochondrion (GO:0005739);; Biological Process: cellular aldehyde metabolic process (GO:0006081);; Biological Process: response to stress (GO:00069…	K00128|0.0|ath:AT4G34240|ALDH3I1 (ALDEHYDE DEHYDROGENASE 3I1)	Aldehyde dehydrogenase family 3 member I1, chloroplastic (Precursor) GN=ALDH3I1 OS=Arabidopsis thaliana (Mouse-ear cress) PE=2 SV=2	aldehyde dehydrogenase 3I1 [Arabidopsis thaliana]
abscisic acid	AT4G35090	638.638	352.764	--	--	--	172.439	126.245	--	--	--	264.31	73.9424	1.92437e-10	-1.57879	down	131.678	125.542	--	--	--	[P]	Inorganic ion transport and metabolism	Biological Process: amino acid transmembrane transport (GO:0003333);; Molecular Function: catalase activity (GO:0004096);; Molecular Function: protein binding (GO:0005515);; Cellular Component: cell wall (GO:0005618);; Cellular Component: nucleus (GO:0005634);; Cellular Component: mitochondrion (GO:0005739);; Cellular Component: vacuole (GO:0005773);; Cellular Component: peroxisome (GO:0005777);;…	K03781|0.0|ath:AT4G35090|CAT2	Catalase-2 GN=M4E13.140 OS=Arabidopsis thaliana (Mouse-ear cress) PE=2 SV=3	catalase 2 [Arabidopsis thaliana]
abscisic acid	AT4G35100	294.424	476	--	--	--	261.568	253.02	--	--	--	403.475	127.434	4.86729e-08	-1.40379	down	269.112	236.223	--	--	--	[G]	Carbohydrate transport and metabolism	Molecular Function: protein binding (GO:0005515);; Cellular Component: nucleus (GO:0005634);; Cellular Component: vacuole (GO:0005773);; Cellular Component: plasma membrane (GO:0005886);; Biological Process: glycolytic process (GO:0006096);; Biological Process: calcium ion transport (GO:0006816);; Biological Process: iron ion transport (GO:0006826);; Biological Process: water transport (GO:000683…	K09872|0.0|ath:AT4G35100|PIP3	Aquaporin PIP2-7 GN=M4E13.150 OS=Arabidopsis thaliana (Mouse-ear cress) PE=1 SV=2	plasma membrane intrinsic protein 3 [Arabidopsis thaliana]
abscisic acid	AT4G35780	10.403	27.9902	0.00266556	1.17971	up	11.8239	16.4765	--	--	--	27.5636	17.1585	--	--	--	17.4163	18.5129	--	--	--	[RTKL]	--	Biological Process: MAPK cascade (GO:0000165);; Biological Process: microtubule cytoskeleton organization (GO:0000226);; Biological Process: cell morphogenesis involved in differentiation (GO:0000904);; Biological Process: cytokinesis by cell plate formation (GO:0000911);; Biological Process: defense response to oomycetes (GO:0002229);; Molecular Function: protein serine/threonine kinase activity…	--	Serine/threonine-protein kinase HT1 GN=HT1 OS=Arabidopsis thaliana (Mouse-ear cress) PE=1 SV=1	ACT-like protein tyrosine kinase family protein [Arabidopsis thaliana]
abscisic acid	AT4G35985	1.33415	2.80289	--	--	--	5.45357	12.3609	0.00938132	1.12693	up	2.66995	1.79186	--	--	--	9.62074	9.69557	--	--	--	--	--	Cellular Component: cytoplasm (GO:0005737);; Cellular Component: plasma membrane (GO:0005886);; Biological Process: response to cold (GO:0009409);; Biological Process: response to water deprivation (GO:0009414);; Cellular Component: plasmodesma (GO:0009506);; Biological Process: response to high light intensity (GO:0009644);; Biological Process: response to salt stress (GO:0009651);; Biological P…	--	--	senescence/dehydration-associated protein [Arabidopsis thaliana]
abscisic acid	AT4G36040	140.922	26.3815	0	-2.64844	down	215.688	130.667	--	--	--	88.0489	621.51	0	3.07539	up	295.89	331.55	--	--	--	[O]	Posttranslational modification, protein turnover, chaperones	Molecular Function: protein binding (GO:0005515);; Cellular Component: nucleus (GO:0005634);; Cellular Component: Golgi stack (GO:0005795);; Cellular Component: plasma membrane (GO:0005886);; Biological Process: protein folding (GO:0006457);; Biological Process: response to stress (GO:0006950);; Cellular Component: chloroplast (GO:0009507);; Biological Process: phototropism (GO:0009638);; Biologi…	--	Chaperone protein dnaJ 11, chloroplastic (Precursor) GN=T19K4.170 OS=Arabidopsis thaliana (Mouse-ear cress) PE=1 SV=2	chaperone protein dnaJ 11 [Arabidopsis thaliana]
abscisic acid	AT4G36380	7.87622	3.09466	0.000284139	-1.55511	down	22.2674	18.9039	--	--	--	5.10164	5.78819	--	--	--	27.0976	30.7506	--	--	--	[Q]	Secondary metabolites biosynthesis, transport and catabolism	Biological Process: microtubule bundle formation (GO:0001578);; Molecular Function: iron ion binding (GO:0005506);; Molecular Function: steroid hydroxylase activity (GO:0008395);; Molecular Function: electron carrier activity (GO:0009055);; Cellular Component: chloroplast (GO:0009507);; Biological Process: skotomorphogenesis (GO:0009647);; Biological Process: abscisic acid metabolic process (GO:0…	K12637|0.0|ath:AT4G36380|ROT3	3-epi-6-deoxocathasterone 23-monooxygenase OS=Arabidopsis thaliana (Mouse-ear cress) PE=2 SV=3	3-epi-6-deoxocathasterone 23-monooxygenase [Arabidopsis thaliana]
abscisic acid	AT4G36450	0.590996	0.248322	--	--	--	0.893389	0.613265	--	--	--	0.567706	3.11149	0.00115425	2.42462	up	2.81276	1.95012	--	--	--	[RTKL]	--	Biological Process: MAPK cascade (GO:0000165);; Biological Process: response to superoxide (GO:0000303);; Molecular Function: MAP kinase activity (GO:0004707);; Molecular Function: protein tyrosine kinase activity (GO:0004713);; Molecular Function: protein binding (GO:0005515);; Molecular Function: ATP binding (GO:0005524);; Cellular Component: nucleus (GO:0005634);; Cellular Component: trans-Gol…	K04371|0.0|ath:AT4G36450|ATMPK14 (Mitogen-activated protein kinase 14)	Mitogen-activated protein kinase 14 GN=MPK14 OS=Arabidopsis thaliana (Mouse-ear cress) PE=2 SV=1	mitogen-activated protein kinase 14 [Arabidopsis thaliana]
abscisic acid	AT4G36900	8.7749	10.5343	--	--	--	21.386	13.3982	--	--	--	23.3807	41.2014	0.00079019	1.07028	up	37.8758	25.5077	--	--	--	--	--	Molecular Function: DNA binding (GO:0003677);; Molecular Function: sequence-specific DNA binding transcription factor activity (GO:0003700);; Cellular Component: nucleus (GO:0005634);; Biological Process: regulation of transcription, DNA-templated (GO:0006355);; Biological Process: signal transduction (GO:0007165);; Biological Process: response to water deprivation (GO:0009414);; Biological Proce…	K09286|1e-146|ath:AT4G36900|RAP2.10 (related to AP2 10)	Ethylene-responsive transcription factor RAP2-10 OS=Arabidopsis thaliana (Mouse-ear cress) PE=2 SV=1	ethylene-responsive transcription factor RAP2-10 [Arabidopsis thaliana]
abscisic acid	AT4G36920	8.98276	24.634	0.00266742	1.20486	up	38.5749	46.6062	--	--	--	25.1398	10.2631	0.00235903	-1.02898	down	23.9819	25.3289	--	--	--	--	--	Molecular Function: sequence-specific DNA binding RNA polymerase II transcription factor activity (GO:0000981);; Molecular Function: DNA binding (GO:0003677);; Molecular Function: sequence-specific DNA binding transcription factor activity (GO:0003700);; Molecular Function: protein binding (GO:0005515);; Cellular Component: nucleus (GO:0005634);; Cellular Component: nucleolus (GO:0005730);; Biolo…	K09284|0.0|ath:AT4G36920|AP2	Floral homeotic protein APETALA 2 GN=AP2 OS=Arabidopsis thaliana (Mouse-ear cress) PE=1 SV=1	Floral homeotic protein APETALA 2 [Arabidopsis thaliana]
abscisic acid	AT4G37180	33.9683	17.9347	0.00315971	-1.1551	down	40.3454	29.6827	--	--	--	32.0572	42.5579	--	--	--	45.8959	49.1603	--	--	--	--	--	Molecular Function: phosphorelay response regulator activity (GO:0000156);; Biological Process: regionalization (GO:0003002);; Molecular Function: DNA binding (GO:0003677);; Molecular Function: chromatin binding (GO:0003682);; Molecular Function: sequence-specific DNA binding transcription factor activity (GO:0003700);; Molecular Function: protein binding (GO:0005515);; Cellular Component: nucleu…	--	Two-component response regulator ARR18 GN=ARR18 OS=Arabidopsis thaliana (Mouse-ear cress) PE=2 SV=2	myb family transcription factor [Arabidopsis thaliana]
abscisic acid	AT4G37260	8.62295	41.378	2.04631e-09	2.00272	up	35.6559	46.2645	--	--	--	107.775	73.7723	--	--	--	68.9647	57.0322	--	--	--	[KAD]	--	Biological Process: cytokinesis by cell plate formation (GO:0000911);; Biological Process: cell fate specification (GO:0001708);; Molecular Function: DNA binding (GO:0003677);; Molecular Function: sequence-specific DNA binding transcription factor activity (GO:0003700);; Molecular Function: transcription coactivator activity (GO:0003713);; Molecular Function: protein binding (GO:0005515);; Cellul…	K09422|0.0|ath:AT4G37260|MYB73	Transcription factor MYB44 GN=K8K14.2 OS=Arabidopsis thaliana (Mouse-ear cress) PE=2 SV=1	myb domain protein 73 [Arabidopsis thaliana]
abscisic acid	AT4G37610	11.5153	16.5032	--	--	--	10.4097	17.7848	--	--	--	10.2898	25.0427	8.33612e-08	1.53072	up	12.0373	11.5366	--	--	--	--	--	Molecular Function: transcription cofactor activity (GO:0003712);; Molecular Function: histone acetyltransferase activity (GO:0004402);; Molecular Function: calmodulin binding (GO:0005516);; Cellular Component: extracellular region (GO:0005576);; Cellular Component: nucleus (GO:0005634);; Cellular Component: vacuolar membrane (GO:0005774);; Biological Process: regulation of transcription, DNA-tem…	--	BTB/POZ and TAZ domain-containing protein 5 GN=BT5 OS=Arabidopsis thaliana (Mouse-ear cress) PE=1 SV=1	BTB and TAZ domain protein 5 [Arabidopsis thaliana]
abscisic acid	AT4G37750	10.8763	15.0658	--	--	--	10.9695	33.4243	5.27289e-12	1.56483	up	10.7156	4.94412	--	--	--	21.5038	14.9536	--	--	--	--	--	Molecular Function: sequence-specific DNA binding RNA polymerase II transcription factor activity (GO:0000981);; Molecular Function: DNA binding (GO:0003677);; Molecular Function: sequence-specific DNA binding transcription factor activity (GO:0003700);; Molecular Function: protein binding (GO:0005515);; Cellular Component: nucleus (GO:0005634);; Cellular Component: nucleolus (GO:0005730);; Biolo…	K09285|0.0|ath:AT4G37750|ANT	AP2-like ethylene-responsive transcription factor ANT GN=T28I19.30 OS=Arabidopsis thaliana (Mouse-ear cress) PE=1 SV=2	AP2-like ethylene-responsive transcription factor ANT [Arabidopsis thaliana]
abscisic acid	AT4G39260	217.705	180.636	--	--	--	575.094	786.45	--	--	--	253.454	809.776	0	1.93319	up	985.026	982.79	--	--	--	--	--	Molecular Function: nucleotide binding (GO:0000166);; Biological Process: alternative mRNA splicing, via spliceosome (GO:0000380);; Molecular Function: RNA binding transcription antitermination factor activity (GO:0001072);; Molecular Function: double-stranded DNA binding (GO:0003690);; Molecular Function: single-stranded DNA binding (GO:0003697);; Molecular Function: mRNA binding (GO:0003729);; …	--	Glycine-rich RNA-binding protein 8 GN=T22F8.160 OS=Arabidopsis thaliana (Mouse-ear cress) PE=1 SV=1	glycine-rich RNA-binding protein 8 [Arabidopsis thaliana]
abscisic acid	AT4G39780	8.91419	5.39796	--	--	--	19.7034	9.25008	0.00113184	-1.11487	down	8.47895	14.1978	--	--	--	20.1919	11.9195	--	--	--	--	--	Biological Process: respiratory burst involved in defense response (GO:0002679);; Molecular Function: DNA binding (GO:0003677);; Molecular Function: sequence-specific DNA binding transcription factor activity (GO:0003700);; Molecular Function: catalytic activity (GO:0003824);; Molecular Function: protein binding (GO:0005515);; Cellular Component: nucleus (GO:0005634);; Cellular Component: nucleol…	--	Ethylene-responsive transcription factor ERF060 GN=ERF060 OS=Arabidopsis thaliana (Mouse-ear cress) PE=2 SV=1	ethylene-responsive transcription factor ERF060 [Arabidopsis thaliana]
abscisic acid	AT5G01600	27.4615	213.503	0	2.71163	up	51.5006	102.08	--	--	--	438.425	853.756	1.17911e-05	1.21945	up	213.011	490.748	0	1.20239	up	[P]	Inorganic ion transport and metabolism	Molecular Function: ferroxidase activity (GO:0004322);; Cellular Component: mitochondrion (GO:0005739);; Biological Process: iron ion transport (GO:0006826);; Biological Process: cellular iron ion homeostasis (GO:0006879);; Molecular Function: ferric iron binding (GO:0008199);; Biological Process: response to cold (GO:0009409);; Cellular Component: chloroplast thylakoid membrane (GO:0009535);; Ce…	K00522|0.0|ath:AT5G01600|ATFER1	Ferritin-1, chloroplastic (Precursor) GN=FER1 OS=Arabidopsis thaliana (Mouse-ear cress) PE=2 SV=1	ferretin 1 [Arabidopsis thaliana]
abscisic acid	AT5G01810	22.2544	39.5238	--	--	--	26.5687	63.3866	1.41105e-08	1.21637	up	104.04	10.0083	0	-3.11175	down	40.4921	43.0568	--	--	--	[RTKL]	--	Molecular Function: hydrolase activity, hydrolyzing O-glycosyl compounds (GO:0004553);; Molecular Function: protein serine/threonine kinase activity (GO:0004674);; Molecular Function: protein tyrosine kinase activity (GO:0004713);; Molecular Function: protein binding (GO:0005515);; Molecular Function: ATP binding (GO:0005524);; Cellular Component: cytoplasm (GO:0005737);; Cellular Component: mito…	--	CBL-interacting serine/threonine-protein kinase 15 GN=At5g01810 OS=Arabidopsis thaliana (Mouse-ear cress) PE=1 SV=2	CBL-interacting serine/threonine-protein kinase 15 [Arabidopsis thaliana]
abscisic acid	AT5G01820	86.5465	16.8549	0	-2.59196	down	80.034	43.6145	--	--	--	9.43434	36.8452	0	2.2126	up	53.3991	95.4662	--	--	--	[RTKL]	--	Biological Process: mRNA splicing, via spliceosome (GO:0000398);; Biological Process: nuclear-transcribed mRNA catabolic process (GO:0000956);; Molecular Function: RNA binding (GO:0003723);; Molecular Function: protein serine/threonine kinase activity (GO:0004674);; Molecular Function: calmodulin-dependent protein kinase activity (GO:0004683);; Molecular Function: calmodulin binding (GO:0005516);…	--	CBL-interacting serine/threonine-protein kinase 14 GN=At5g01820 OS=Arabidopsis thaliana (Mouse-ear cress) PE=1 SV=1	CBL-interacting serine/threonine-protein kinase 14 [Arabidopsis thaliana]
abscisic acid	AT5G01850	3.5257	4.6861	--	--	--	5.12769	11.125	0.00823139	1.06784	up	6.56617	3.35527	--	--	--	8.92445	8.96937	--	--	--	[RTKL]	--	Biological Process: defense response to oomycetes (GO:0002229);; Molecular Function: protein serine/threonine kinase activity (GO:0004674);; Molecular Function: MAP kinase kinase kinase activity (GO:0004709);; Molecular Function: protein serine/threonine/tyrosine kinase activity (GO:0004712);; Molecular Function: non-membrane spanning protein tyrosine kinase activity (GO:0004715);; Molecular Func…	--	Serine/threonine-protein kinase HT1 GN=HT1 OS=Arabidopsis thaliana (Mouse-ear cress) PE=1 SV=1	protein kinase family protein [Arabidopsis thaliana]
abscisic acid	AT5G03160	23.4848	12.1049	0.00245234	-1.18814	down	30.1619	26.0348	--	--	--	9.75002	8.99626	--	--	--	21.4583	25.6038	--	--	--	[R]	General function prediction only	Cellular Component: nucleus (GO:0005634);; Cellular Component: endoplasmic reticulum lumen (GO:0005788);; Cellular Component: Golgi stack (GO:0005795);; Cellular Component: plasma membrane (GO:0005886);; Biological Process: DNA-dependent DNA replication (GO:0006261);; Biological Process: protein folding (GO:0006457);; Biological Process: response to stress (GO:0006950);; Molecular Function: cytos…	--	DnaJ protein homolog (Precursor) GN=DNAJ1 OS=Cucumis sativus (Cucumber) PE=2 SV=1	mamallian P58IPK-like protein [Arabidopsis thaliana]
abscisic acid	AT5G04340	1.70977	3.31571	--	--	--	26.1301	24.2928	--	--	--	7.47499	41.2493	0	2.69469	up	33.9532	36.6473	--	--	--	--	--	Biological Process: respiratory burst involved in defense response (GO:0002679);; Molecular Function: sequence-specific DNA binding transcription factor activity (GO:0003700);; Molecular Function: protein binding (GO:0005515);; Cellular Component: nucleus (GO:0005634);; Biological Process: response to oxidative stress (GO:0006979);; Molecular Function: zinc ion binding (GO:0008270);; Biological P…	--	Zinc finger protein ZAT6 GN=T19N18.70 OS=Arabidopsis thaliana (Mouse-ear cress) PE=2 SV=1	zinc finger protein ZAT6 [Arabidopsis thaliana]
abscisic acid	AT5G05440	3.75334	9.46238	--	--	--	44.1167	31.2694	--	--	--	44.2953	17.341	0.000637901	-1.08964	down	35.263	29.6846	--	--	--	--	--	Molecular Function: protein phosphatase inhibitor activity (GO:0004864);; Molecular Function: receptor activity (GO:0004872);; Molecular Function: protein binding (GO:0005515);; Cellular Component: nucleus (GO:0005634);; Cellular Component: cytoplasm (GO:0005737);; Cellular Component: mitochondrion (GO:0005739);; Biological Process: tryptophan catabolic process (GO:0006569);; Biological Process: …	K14496|1e-151|ath:AT5G05440|hypothetical protein	Abscisic acid receptor PYL5 GN=K18I23.25 OS=Arabidopsis thaliana (Mouse-ear cress) PE=1 SV=1	abscisic acid receptor PYL5 [Arabidopsis thaliana]
abscisic acid	AT5G06510	1.25437	1.31764	--	--	--	1.20393	1.30164	--	--	--	1.84088	8.80543	1.27331e-12	2.45906	up	7.63839	9.83669	--	--	--	--	--	Molecular Function: DNA binding (GO:0003677);; Molecular Function: sequence-specific DNA binding transcription factor activity (GO:0003700);; Cellular Component: nucleus (GO:0005634);; Biological Process: regulation of transcription, DNA-templated (GO:0006355);; Biological Process: response to water deprivation (GO:0009414);; Biological Process: double fertilization forming a zygote and endosperm…	--	Nuclear transcription factor Y subunit A-10 GN=NFYA10 OS=Arabidopsis thaliana (Mouse-ear cress) PE=2 SV=2	nuclear transcription factor Y subunit A-10 [Arabidopsis thaliana]
abscisic acid	AT5G06530	19.4924	35.6846	--	--	--	1.82004	2.42184	--	--	--	39.545	9.97959	1.29691e-11	-1.72353	down	0.810336	1.02999	--	--	--	[V]	Defense mechanisms	Molecular Function: ATP binding (GO:0005524);; Cellular Component: mitochondrion (GO:0005739);; Cellular Component: plasma membrane (GO:0005886);; Biological Process: ATP catabolic process (GO:0006200);; Biological Process: response to water deprivation (GO:0009414);; Cellular Component: chloroplast (GO:0009507);; Biological Process: response to abscisic acid (GO:0009737);; Biological Process: tr…	--	ABC transporter G family member 22 GN=F15M7.6 OS=Arabidopsis thaliana (Mouse-ear cress) PE=1 SV=1	ABC transporter G family member 22 [Arabidopsis thaliana]
abscisic acid	AT5G06870	12.8805	26.4821	--	--	--	0.594352	0.228475	--	--	--	57.1056	18.6301	1.56362e-06	-1.35218	down	0.714483	0.403626	--	--	--	--	--	Biological Process: MAPK cascade (GO:0000165);; Cellular Component: extracellular region (GO:0005576);; Cellular Component: Golgi apparatus (GO:0005794);; Cellular Component: cytosol (GO:0005829);; Biological Process: regulation of transcription, DNA-templated (GO:0006355);; Biological Process: protein targeting to membrane (GO:0006612);; Biological Process: amino acid transport (GO:0006865);; Bi…	--	Polygalacturonase inhibitor 2 (Precursor) GN=PGIP2 OS=Arabidopsis thaliana (Mouse-ear cress) PE=2 SV=2	polygalacturonase inhibitor 2 [Arabidopsis thaliana]
abscisic acid	AT5G06980	44.4446	0.393978	0	-6.54072	down	15.6928	0.389192	0	-4.97554	down	2.17669	13.9634	0	2.87131	up	5.00353	4.1253	--	--	--	--	--	Cellular Component: nucleus (GO:0005634);; Biological Process: circadian rhythm (GO:0007623);; Biological Process: response to salt stress (GO:0009651);; Biological Process: response to abscisic acid (GO:0009737);; Biological Process: myo-inositol hexakisphosphate biosynthetic process (GO:0010264);; Biological Process: response to karrikin (GO:0080167);;	--	--	uncharacterized protein [Arabidopsis thaliana]
abscisic acid	AT5G07690	27.9263	5.32592	2.66454e-15	-2.59843	down	0.695187	0	--	--	--	7.60192	5.81087	--	--	--	0	0.147532	--	--	--	[KAD]	--	Molecular Function: DNA binding (GO:0003677);; Molecular Function: chromatin binding (GO:0003682);; Molecular Function: sequence-specific DNA binding transcription factor activity (GO:0003700);; Cellular Component: nucleus (GO:0005634);; Biological Process: regulation of transcription, DNA-templated (GO:0006355);; Biological Process: polyamine catabolic process (GO:0006598);; Biological Process: …	K09422|0.0|ath:AT5G07690|ATMYB29 (ARABIDOPSIS THALIANA MYB DOMAIN PROTEIN 29)	Transcription factor MYB29 GN=MBK20.15 OS=Arabidopsis thaliana (Mouse-ear cress) PE=1 SV=1	myb domain protein 29 [Arabidopsis thaliana]
abscisic acid	AT5G10230	0.109153	0.343977	--	--	--	17.5611	8.49497	0.00521971	-1.07046	down	0.262129	0	--	--	--	5.03757	6.8033	--	--	--	--	--	Molecular Function: peroxidase activity (GO:0004601);; Molecular Function: copper ion binding (GO:0005507);; Molecular Function: calcium ion binding (GO:0005509);; Molecular Function: ATP binding (GO:0005524);; Molecular Function: calcium-dependent phospholipid binding (GO:0005544);; Cellular Component: cell wall (GO:0005618);; Cellular Component: nucleus (GO:0005634);; Cellular Component: mitoch…	--	Annexin D7 OS=Arabidopsis thaliana (Mouse-ear cress) PE=2 SV=1	annexin D7 [Arabidopsis thaliana]
abscisic acid	AT5G10930	36.4763	7.24691	2.22045e-16	-2.55038	down	16.8004	12.6423	--	--	--	4.28879	20.4241	0	2.48361	up	10.4262	11.5033	--	--	--	[RTKL]	--	Biological Process: cytokinesis by cell plate formation (GO:0000911);; Molecular Function: hydrolase activity, hydrolyzing O-glycosyl compounds (GO:0004553);; Molecular Function: protein serine/threonine kinase activity (GO:0004674);; Molecular Function: protein binding (GO:0005515);; Molecular Function: ATP binding (GO:0005524);; Cellular Component: nucleus (GO:0005634);; Cellular Component: mit…	--	CBL-interacting serine/threonine-protein kinase 5 GN=T30N20.200 OS=Arabidopsis thaliana (Mouse-ear cress) PE=2 SV=1	CBL-interacting protein kinase 5 [Arabidopsis thaliana]
abscisic acid	AT5G11150	6.25675	24.2752	8.13736e-06	1.69037	up	13.1847	22.0955	--	--	--	27.789	53.2061	2.65044e-05	1.19142	up	32.6744	31.8192	--	--	--	[U]	Intracellular trafficking, secretion, and vesicular transport	Cellular Component: endosome (GO:0005768);; Cellular Component: vacuolar membrane (GO:0005774);; Cellular Component: Golgi apparatus (GO:0005794);; Cellular Component: plasma membrane (GO:0005886);; Biological Process: polyamine catabolic process (GO:0006598);; Biological Process: protein targeting to membrane (GO:0006612);; Biological Process: protein targeting to vacuole (GO:0006623);; Biologic…	K08515|1e-158|ath:AT5G11150|ATVAMP713 (VESICLE-ASSOCIATED MEMBRANE PROTEIN 713)	Vesicle-associated membrane protein 713 GN=VAMP713 OS=Arabidopsis thaliana (Mouse-ear cress) PE=2 SV=1	vesicle-associated membrane protein 713 [Arabidopsis thaliana]
abscisic acid	AT5G12840	19.7155	9.41362	0.00108703	-1.29329	down	9.49209	6.9966	--	--	--	15.9871	19.5786	--	--	--	17.7868	19.8703	--	--	--	--	--	Molecular Function: DNA binding (GO:0003677);; Molecular Function: sequence-specific DNA binding transcription factor activity (GO:0003700);; Biological Process: regulation of transcription, DNA-templated (GO:0006355);; Biological Process: response to stress (GO:0006950);; Biological Process: cell communication (GO:0007154);; Biological Process: response to light stimulus (GO:0009416);; Biologica…	--	Nuclear transcription factor Y subunit A-1 GN=T24H18_10 OS=Arabidopsis thaliana (Mouse-ear cress) PE=2 SV=1	nuclear transcription factor Y subunit A-1 [Arabidopsis thaliana]
abscisic acid	AT5G13170	28.2736	1.65573	0	-4.19316	down	0.95735	0.511132	--	--	--	1.26176	1.70417	--	--	--	0.28416	0.361188	--	--	--	--	--	Molecular Function: protein binding (GO:0005515);; Cellular Component: integral component of plasma membrane (GO:0005887);; Biological Process: calcium ion transport (GO:0006816);; Biological Process: copper ion transport (GO:0006825);; Biological Process: Golgi organization (GO:0007030);; Molecular Function: sucrose transmembrane transporter activity (GO:0008515);; Cellular Component: plastid (G…	--	Bidirectional sugar transporter SWEET15 GN=T19L5.130 OS=Arabidopsis thaliana (Mouse-ear cress) PE=2 SV=1	senescence-associated protein 29 [Arabidopsis thaliana]
abscisic acid	AT5G13220	0.576733	1.1251	--	--	--	0.0889621	0.51297	--	--	--	1.97859	0.681641	--	--	--	1.72297	7.24973	3.67715e-09	2.02677	up	--	--	Cellular Component: nucleus (GO:0005634);; Biological Process: response to water deprivation (GO:0009414);; Biological Process: response to wounding (GO:0009611);; Biological Process: response to fungus (GO:0009620);; Biological Process: jasmonic acid biosynthetic process (GO:0009695);; Biological Process: response to ethylene (GO:0009723);; Biological Process: response to auxin (GO:0009733);; Bi…	K13464|2e-98|ath:AT5G13220|JAZ10	Protein TIFY 9 GN=T31B5.40 OS=Arabidopsis thaliana (Mouse-ear cress) PE=1 SV=1	protein TIFY 9 [Arabidopsis thaliana]
abscisic acid	AT5G13320	3.76778	3.95782	--	--	--	2.17444	11.527	6.9833e-13	2.32597	up	2.34006	2.63838	--	--	--	0.796361	1.36949	--	--	--	--	--	Biological Process: MAPK cascade (GO:0000165);; Biological Process: response to molecule of bacterial origin (GO:0002237);; Biological Process: respiratory burst involved in defense response (GO:0002679);; Cellular Component: nucleus (GO:0005634);; Cellular Component: cytoplasm (GO:0005737);; Biological Process: regulation of transcription, DNA-templated (GO:0006355);; Biological Process: protein…	K14487|0.0|ath:AT5G13320|PBS3	4-substituted benzoates-glutamate ligase GH3.12 OS=Arabidopsis thaliana (Mouse-ear cress) PE=1 SV=1	Chain A, Crystal Structure Of Gh3.12 In Complex With Ampcpp
abscisic acid	AT5G13370	20.8324	22.9773	--	--	--	31.3593	21.8717	--	--	--	31.2433	8.70981	7.17028e-09	-1.57732	down	21.4292	18.3646	--	--	--	--	--	Biological Process: MAPK cascade (GO:0000165);; Biological Process: response to molecule of bacterial origin (GO:0002237);; Biological Process: respiratory burst involved in defense response (GO:0002679);; Cellular Component: nucleus (GO:0005634);; Cellular Component: cytosol (GO:0005829);; Biological Process: regulation of transcription, DNA-templated (GO:0006355);; Biological Process: protein t…	K14487|0.0|ath:AT5G13370|auxin-responsive GH3 family protein	Indole-3-acetic acid-amido synthetase GH3.17 OS=Arabidopsis thaliana (Mouse-ear cress) PE=1 SV=1	auxin-responsive GH3 family protein [Arabidopsis thaliana]
abscisic acid	AT5G13400	15.5682	16.0449	--	--	--	1.14181	2.25558	--	--	--	15.5661	3.00461	3.46267e-12	-2.09163	down	0.762551	1.18465	--	--	--	[E]	Amino acid transport and metabolism	Molecular Function: transporter activity (GO:0005215);; Cellular Component: Golgi apparatus (GO:0005794);; Cellular Component: plasma membrane (GO:0005886);; Biological Process: nitrogen compound metabolic process (GO:0006807);; Biological Process: anion transport (GO:0006820);; Biological Process: oligopeptide transport (GO:0006857);; Cellular Component: plasmodesma (GO:0009506);; Biological Pro…	--	Probable peptide/nitrate transporter At5g13400 GN=At5g13400 OS=Arabidopsis thaliana (Mouse-ear cress) PE=2 SV=1	putative peptide/nitrate transporter [Arabidopsis thaliana]
abscisic acid	AT5G14920	90.2849	485.914	4.74065e-14	2.18525	up	7.84754	49.6052	0	2.60394	up	520.821	534.848	--	--	--	51.5974	64.1766	--	--	--	--	--	Molecular Function: protein binding (GO:0005515);; Cellular Component: plasma membrane (GO:0005886);; Biological Process: response to salt stress (GO:0009651);; Biological Process: response to abscisic acid (GO:0009737);; Biological Process: response to gibberellin (GO:0009739);; Biological Process: post-embryonic development (GO:0009791);; Biological Process: cellular component organization (GO:…	--	Gibberellin-regulated protein 14 (Precursor) GN=GASA14 OS=Arabidopsis thaliana (Mouse-ear cress) PE=1 SV=1	gibberellin-regulated protein [Arabidopsis thaliana]
abscisic acid	AT5G15230	109.138	271.262	0.0093605	1.07059	up	592.675	628.842	--	--	--	247.305	334.718	--	--	--	731.551	684.346	--	--	--	--	--	Molecular Function: protein binding (GO:0005515);; Cellular Component: extracellular region (GO:0005576);; Cellular Component: plasma membrane (GO:0005886);; Cellular Component: plasmodesma (GO:0009506);; Biological Process: response to salt stress (GO:0009651);; Biological Process: response to abscisic acid (GO:0009737);; Biological Process: gibberellic acid mediated signaling pathway (GO:000974…	--	Gibberellin-regulated protein 4 (Precursor) GN=GASA4 OS=Arabidopsis thaliana (Mouse-ear cress) PE=1 SV=2	gibberellin-regulated protein 4 [Arabidopsis thaliana]
abscisic acid	AT5G15960	5.37774	1.71926	--	--	--	50.9978	55.5611	--	--	--	8.60969	25.3233	7.7073e-07	1.77886	up	143.147	240.457	--	--	--	--	--	Cellular Component: nucleus (GO:0005634);; Cellular Component: plasma membrane (GO:0005886);; Biological Process: response to osmotic stress (GO:0006970);; Biological Process: response to water deprivation (GO:0009414);; Cellular Component: chloroplast (GO:0009507);; Biological Process: cold acclimation (GO:0009631);; Biological Process: response to abscisic acid (GO:0009737);; Biological Process…	--	Stress-induced protein KIN1 GN=KIN1 OS=Arabidopsis thaliana (Mouse-ear cress) PE=2 SV=1	cold and ABA inducible protein kin1 [Arabidopsis thaliana]
abscisic acid	AT5G15970	209.394	151.413	--	--	--	79.6967	70.2081	--	--	--	454.262	2107.9	0	2.47148	up	677.462	817.716	--	--	--	--	--	Cellular Component: nucleus (GO:0005634);; Cellular Component: plasma membrane (GO:0005886);; Biological Process: response to osmotic stress (GO:0006970);; Biological Process: response to water deprivation (GO:0009414);; Cellular Component: chloroplast (GO:0009507);; Biological Process: cold acclimation (GO:0009631);; Biological Process: response to abscisic acid (GO:0009737);; Biological Process…	--	Stress-induced protein KIN2 GN=F1N13_110 OS=Arabidopsis thaliana (Mouse-ear cress) PE=2 SV=1	stress-induced protein KIN2 [Arabidopsis thaliana]
abscisic acid	AT5G17300	8.02713	6.379	--	--	--	1.58274	6.37395	1.11592e-05	1.91394	up	3.35252	0.367491	4.65936e-06	-2.69841	down	2.6174	1.72743	--	--	--	--	--	Molecular Function: DNA binding (GO:0003677);; Molecular Function: chromatin binding (GO:0003682);; Molecular Function: sequence-specific DNA binding transcription factor activity (GO:0003700);; Cellular Component: nucleus (GO:0005634);; Biological Process: regulation of transcription, DNA-templated (GO:0006355);; Biological Process: circadian rhythm (GO:0007623);; Biological Process: response to…	--	Protein LHY GN=LHY OS=Arabidopsis thaliana (Mouse-ear cress) PE=1 SV=2	myb family transcription factor [Arabidopsis thaliana]
abscisic acid	AT5G18490	2.3795	9.32253	0.000120725	1.68799	up	12.777	14.0809	--	--	--	16.8341	12.3826	--	--	--	21.2863	19.9828	--	--	--	--	--	Cellular Component: nucleus (GO:0005634);; Biological Process: ethylene biosynthetic process (GO:0009693);; Biological Process: response to ethylene (GO:0009723);; Biological Process: abscisic acid-activated signaling pathway (GO:0009738);; Biological Process: response to sucrose (GO:0009744);; Biological Process: response to fructose (GO:0009750);; Biological Process: intracellular signal transd…	--	--	uncharacterized protein [Arabidopsis thaliana]
abscisic acid	AT5G18840	0.420867	0.589459	--	--	--	3.55975	19.4343	0	2.38316	up	0.898402	0.580326	--	--	--	21.4468	25.0744	--	--	--	[GEPR]	--	Molecular Function: sugar:proton symporter activity (GO:0005351);; Cellular Component: nucleus (GO:0005634);; Cellular Component: Golgi apparatus (GO:0005794);; Cellular Component: plasma membrane (GO:0005886);; Biological Process: response to water deprivation (GO:0009414);; Biological Process: response to salt stress (GO:0009651);; Biological Process: jasmonic acid metabolic process (GO:0009694…	--	Sugar transporter ERD6-like 16 GN=At5g18840 OS=Arabidopsis thaliana (Mouse-ear cress) PE=2 SV=2	sugar transporter ERD6-like 16 [Arabidopsis thaliana]
abscisic acid	AT5G23660	5.14668	52.1547	0	3.06202	up	4.90341	5.65476	--	--	--	91.3645	73.6992	--	--	--	21.6131	14.0596	--	--	--	--	--	Molecular Function: protein binding (GO:0005515);; Cellular Component: integral component of plasma membrane (GO:0005887);; Biological Process: calcium ion transport (GO:0006816);; Biological Process: copper ion transport (GO:0006825);; Biological Process: Golgi organization (GO:0007030);; Molecular Function: sucrose transmembrane transporter activity (GO:0008515);; Biological Process: pollen dev…	--	Bidirectional sugar transporter SWEET12 GN=MQM1.8 OS=Arabidopsis thaliana (Mouse-ear cress) PE=2 SV=1	bidirectional sugar transporter SWEET12 [Arabidopsis thaliana]
abscisic acid	AT5G24030	8.16717	5.92636	--	--	--	44.2671	48.8423	--	--	--	74.8402	1.93979	0	-4.97009	down	32.0433	30.3869	--	--	--	[P]	Inorganic ion transport and metabolism	Molecular Function: transporter activity (GO:0005215);; Cellular Component: plasma membrane (GO:0005886);; Biological Process: polyamine catabolic process (GO:0006598);; Biological Process: purine nucleobase transport (GO:0006863);; Biological Process: cellular ion homeostasis (GO:0006873);; Molecular Function: voltage-gated anion channel activity (GO:0008308);; Biological Process: response to hu…	--	S-type anion channel SLAH3 GN=SLAH3 OS=Arabidopsis thaliana (Mouse-ear cress) PE=1 SV=1	SLAC1 homologue 3 [Arabidopsis thaliana]
abscisic acid	AT5G25110	2.19362	1.58914	--	--	--	28.2596	13.7361	7.04512e-05	-1.07094	down	2.54313	19.7983	0	3.16998	up	44.9463	48.602	--	--	--	[RTKL]	--	Biological Process: cytokinesis by cell plate formation (GO:0000911);; Molecular Function: hydrolase activity, hydrolyzing O-glycosyl compounds (GO:0004553);; Molecular Function: protein serine/threonine kinase activity (GO:0004674);; Molecular Function: calmodulin-dependent protein kinase activity (GO:0004683);; Molecular Function: protein binding (GO:0005515);; Molecular Function: ATP binding (…	--	CBL-interacting serine/threonine-protein kinase 25 GN=T11H3.120 OS=Arabidopsis thaliana (Mouse-ear cress) PE=2 SV=1	CBL-interacting serine/threonine-protein kinase 25 [Arabidopsis thaliana]
abscisic acid	AT5G25190	98.2227	19.3752	0	-2.56584	down	7.28637	6.37996	--	--	--	37.5727	30.0012	--	--	--	12.1113	12.3705	--	--	--	--	--	Molecular Function: DNA binding (GO:0003677);; Molecular Function: sequence-specific DNA binding transcription factor activity (GO:0003700);; Molecular Function: protein binding (GO:0005515);; Cellular Component: nucleus (GO:0005634);; Biological Process: regulation of transcription, DNA-templated (GO:0006355);; Biological Process: protein folding (GO:0006457);; Biological Process: defense respon…	--	Ethylene-responsive transcription factor ERF003 GN=ERF003 OS=Arabidopsis thaliana (Mouse-ear cress) PE=2 SV=1	ethylene-responsive transcription factor ERF003 [Arabidopsis thaliana]
abscisic acid	AT5G25610	676.299	228.794	9.53277e-10	-1.80385	down	35.4504	34.1541	--	--	--	175.539	201.383	--	--	--	11.9267	13.2741	--	--	--	--	--	Cellular Component: extracellular region (GO:0005576);; Cellular Component: endosome (GO:0005768);; Cellular Component: Golgi apparatus (GO:0005794);; Cellular Component: trans-Golgi network (GO:0005802);; Biological Process: response to desiccation (GO:0009269);; Biological Process: response to cold (GO:0009409);; Biological Process: response to salt stress (GO:0009651);; Biological Process: res…	--	Dehydration-responsive protein RD22 (Precursor) GN=RD22 OS=Arabidopsis thaliana (Mouse-ear cress) PE=2 SV=1	dehydration-responsive protein RD22 [Arabidopsis thaliana]
abscisic acid	AT5G25930	0.54974	2.84609	0.000464168	2.0156	up	20.3516	17.0321	--	--	--	3.33191	1.24041	--	--	--	12.544	14.7926	--	--	--	[S]	Function unknown	Biological Process: MAPK cascade (GO:0000165);; Biological Process: polysaccharide biosynthetic process (GO:0000271);; Biological Process: respiratory burst involved in defense response (GO:0002679);; Biological Process: regionalization (GO:0003002);; Molecular Function: protein kinase activity (GO:0004672);; Molecular Function: protein serine/threonine kinase activity (GO:0004674);; Molecular Fu…	K00924|0.0|ath:AT5G25930|leucine-rich repeat family protein / protein kinase family protein	Receptor-like protein kinase 5 (Precursor) GN=F21O9.180 OS=Arabidopsis thaliana (Mouse-ear cress) PE=1 SV=1	protein kinase family protein with leucine-rich repeat domain [Arabidopsis thaliana]
abscisic acid	AT5G26340	7.85773	8.99828	--	--	--	18.7771	25.4639	--	--	--	37.9466	75.4244	2.68095e-06	1.24739	up	32.4187	49.7666	--	--	--	[GEPR]	--	Molecular Function: high-affinity hydrogen:glucose symporter activity (GO:0005358);; Cellular Component: cytoplasm (GO:0005737);; Cellular Component: plasma membrane (GO:0005886);; Cellular Component: integral component of plasma membrane (GO:0005887);; Biological Process: protein folding (GO:0006457);; Biological Process: purine nucleobase transport (GO:0006863);; Molecular Function: sucrose:pro…	--	Sugar transport protein 13 GN=F9D12.17 OS=Arabidopsis thaliana (Mouse-ear cress) PE=1 SV=2	sugar transport protein 13 [Arabidopsis thaliana]
abscisic acid	AT5G27320	11.3263	14.9731	--	--	--	17.3046	13.1122	--	--	--	12.6439	35.9292	1.42555e-11	1.75684	up	24.3915	23.4467	--	--	--	[I]	Lipid transport and metabolism	Biological Process: MAPK cascade (GO:0000165);; Biological Process: response to superoxide (GO:0000303);; Molecular Function: protein binding (GO:0005515);; Cellular Component: nucleus (GO:0005634);; Cellular Component: cytoplasm (GO:0005737);; Biological Process: protein targeting to membrane (GO:0006612);; Biological Process: response to cold (GO:0009409);; Biological Process: response to water…	K14493|0.0|ath:AT5G27320|GID1C	Gibberellin receptor GID1C GN=F21A20.30 OS=Arabidopsis thaliana (Mouse-ear cress) PE=1 SV=1	putative gibberellin receptor GID1L3 [Arabidopsis thaliana]
abscisic acid	AT5G27350	44.5945	21.2615	0.000139078	-1.30471	down	57.951	25.6104	2.52237e-08	-1.21105	down	48.9731	36.4377	--	--	--	53.2038	76.124	--	--	--	[GEPR]	--	Molecular Function: sugar:proton symporter activity (GO:0005351);; Cellular Component: nucleus (GO:0005634);; Cellular Component: Golgi apparatus (GO:0005794);; Cellular Component: plasma membrane (GO:0005886);; Biological Process: response to water deprivation (GO:0009414);; Biological Process: response to nematode (GO:0009624);; Biological Process: response to salt stress (GO:0009651);; Cellula…	--	Sugar transporter ERD6-like 17 GN=SFP1 OS=Arabidopsis thaliana (Mouse-ear cress) PE=2 SV=2	sugar transporter ERD6-like 17 [Arabidopsis thaliana]
abscisic acid	AT5G27360	14.3484	5.26714	1.20971e-05	-1.66046	down	0.66636	0.0800487	--	--	--	6.97794	7.36853	--	--	--	0.778794	0.212122	--	--	--	[GEPR]	--	Molecular Function: sugar:proton symporter activity (GO:0005351);; Cellular Component: nucleus (GO:0005634);; Cellular Component: Golgi apparatus (GO:0005794);; Cellular Component: plasma membrane (GO:0005886);; Biological Process: response to water deprivation (GO:0009414);; Biological Process: response to nematode (GO:0009624);; Biological Process: response to salt stress (GO:0009651);; Biologi…	--	Sugar transporter ERD6-like 18 GN=SFP2 OS=Arabidopsis thaliana (Mouse-ear cress) PE=2 SV=1	sugar transporter ERD6-like 18 [Arabidopsis thaliana]
abscisic acid	AT5G27420	3.01527	4.3438	--	--	--	13.1161	14.4823	--	--	--	4.8274	32.0737	0	2.96128	up	45.5371	53.301	--	--	--	--	--	Biological Process: respiratory burst involved in defense response (GO:0002679);; Molecular Function: ubiquitin-protein transferase activity (GO:0004842);; Cellular Component: extracellular region (GO:0005576);; Cellular Component: plasma membrane (GO:0005886);; Molecular Function: zinc ion binding (GO:0008270);; Biological Process: response to water deprivation (GO:0009414);; Biological Process:…	--	E3 ubiquitin-protein ligase ATL31 (Precursor) GN=F21A20.130 OS=Arabidopsis thaliana (Mouse-ear cress) PE=1 SV=2	E3 ubiquitin-protein ligase ATL31 [Arabidopsis thaliana]
abscisic acid	AT5G27930	10.4605	5.87737	--	--	--	10.5069	9.92908	--	--	--	15.2542	31.5312	4.438e-06	1.29983	up	19.7059	23.2638	--	--	--	[T]	Signal transduction mechanisms	Molecular Function: protein serine/threonine phosphatase activity (GO:0004722);; Molecular Function: protein binding (GO:0005515);; Cellular Component: nucleus (GO:0005634);; Cellular Component: cytoplasm (GO:0005737);; Cellular Component: plasma membrane (GO:0005886);; Biological Process: glucose catabolic process (GO:0006007);; Biological Process: protein dephosphorylation (GO:0006470);; Biolog…	--	Probable protein phosphatase 2C 73 OS=Arabidopsis thaliana (Mouse-ear cress) PE=2 SV=1	putative protein phosphatase 2C 73 [Arabidopsis thaliana]
abscisic acid	AT5G28510	0	0.0841691	--	--	--	3.37423	0.831467	--	--	--	0	0	--	--	--	2.77349	6.46306	0.00464098	1.19869	up	[G]	Carbohydrate transport and metabolism	Molecular Function: protease binding (GO:0002020);; Molecular Function: glucan exo-1,3-beta-glucosidase activity (GO:0004338);; Molecular Function: beta-galactosidase activity (GO:0004565);; Molecular Function: copper ion binding (GO:0005507);; Cellular Component: extracellular region (GO:0005576);; Cellular Component: nucleus (GO:0005634);; Cellular Component: vacuole (GO:0005773);; Cellular Com…	--	Beta-glucosidase 24 (Precursor) GN=BGLU24 OS=Arabidopsis thaliana (Mouse-ear cress) PE=2 SV=2	beta glucosidase 24 [Arabidopsis thaliana]
abscisic acid	AT5G29000	3.93676	13.0161	0.000406136	1.46111	up	13.031	14.5322	--	--	--	18.6498	6.84408	0.00029488	-1.17979	down	15.032	14.4927	--	--	--	--	--	Molecular Function: phosphorelay response regulator activity (GO:0000156);; Molecular Function: DNA binding (GO:0003677);; Molecular Function: chromatin binding (GO:0003682);; Molecular Function: sequence-specific DNA binding transcription factor activity (GO:0003700);; Molecular Function: protein binding (GO:0005515);; Cellular Component: nucleus (GO:0005634);; Biological Process: regulation of …	--	Protein PHR1-LIKE 1 GN=PHL1 OS=Arabidopsis thaliana (Mouse-ear cress) PE=1 SV=1	protein PHR1-LIKE 1 [Arabidopsis thaliana]
abscisic acid	AT5G35580	0	0.423223	--	--	--	9.22279	23.0782	4.40421e-06	1.27781	up	0.709543	0.303029	--	--	--	14.585	13.2946	--	--	--	[RTKL]	--	Biological Process: MAPK cascade (GO:0000165);; Biological Process: RNA splicing, via endonucleolytic cleavage and ligation (GO:0000394);; Biological Process: respiratory burst involved in defense response (GO:0002679);; Molecular Function: protein serine/threonine kinase activity (GO:0004674);; Molecular Function: non-membrane spanning protein tyrosine kinase activity (GO:0004715);; Molecular Fu…	--	Serine/threonine-protein kinase At5g01020 GN=At5g01020 OS=Arabidopsis thaliana (Mouse-ear cress) PE=1 SV=1	Ser/Thr protein kinase ACIK1b [Arabidopsis thaliana]
abscisic acid	AT5G35750	10.9848	12.2644	--	--	--	5.78844	8.22482	--	--	--	20.4825	6.45614	2.84943e-07	-1.4025	down	8.72765	7.95835	--	--	--	[T]	Signal transduction mechanisms	Molecular Function: phosphorelay sensor kinase activity (GO:0000155);; Molecular Function: phosphorelay response regulator activity (GO:0000156);; Biological Process: phosphorelay signal transduction system (GO:0000160);; Biological Process: response to superoxide (GO:0000303);; Biological Process: response to molecule of bacterial origin (GO:0002237);; Molecular Function: phosphoprotein phosphat…	K14489|0.0|ath:AT5G35750|AHK2	Histidine kinase 2 GN=AHK2 OS=Arabidopsis thaliana (Mouse-ear cress) PE=1 SV=1	histidine kinase 2 [Arabidopsis thaliana]
abscisic acid	AT5G35940	0.170697	0.26896	--	--	--	25.8959	6.64234	2.05391e-14	-1.98022	down	0.136642	0.192577	--	--	--	11.8784	33.1693	0	1.47434	up	--	--	Biological Process: transition metal ion transport (GO:0000041);; Molecular Function: peptide receptor activity (GO:0001653);; Molecular Function: copper ion binding (GO:0005507);; Molecular Function: protein binding (GO:0005515);; Cellular Component: nucleus (GO:0005634);; Cellular Component: mitochondrion (GO:0005739);; Cellular Component: vacuole (GO:0005773);; Cellular Component: cytosol (GO:…	--	Myrosinase-binding protein-like At2g25980 GN=At2g25980 OS=Arabidopsis thaliana (Mouse-ear cress) PE=2 SV=1	jacalin-like lectin family protein [Arabidopsis thaliana]
abscisic acid	AT5G36130	0	0.318768	--	--	--	0	3.46386	--	--	--	0	0	--	--	--	1.96947	13.3512	1.79556e-06	2.60553	up	[Q]	Secondary metabolites biosynthesis, transport and catabolism	Molecular Function: iron ion binding (GO:0005506);; Cellular Component: extracellular region (GO:0005576);; Molecular Function: electron carrier activity (GO:0009055);; Biological Process: response to water deprivation (GO:0009414);; Biological Process: abscisic acid metabolic process (GO:0009687);; Biological Process: response to red light (GO:0010114);; Molecular Function: (+)-abscisic acid 8'-…	--	Cytochrome P450 716B1 GN=CYP716B1 OS=Picea sitchensis (Sitka spruce) PE=2 SV=1	Cytochrome P450 family protein [Arabidopsis thaliana]
abscisic acid	AT5G36150	0	0	--	--	--	0	1.22524	0.00140451	4.10444	up	0	0.0422887	--	--	--	1.13527	2.4222	--	--	--	[I]	Lipid transport and metabolism	Biological Process: MAPK cascade (GO:0000165);; Biological Process: respiratory burst involved in defense response (GO:0002679);; Molecular Function: SNAP receptor activity (GO:0005484);; Cellular Component: nucleus (GO:0005634);; Cellular Component: mitochondrion (GO:0005739);; Cellular Component: vacuolar membrane (GO:0005774);; Cellular Component: endoplasmic reticulum (GO:0005783);; Cellular …	--	Tirucalladienol synthase GN=PEN3 OS=Arabidopsis thaliana (Mouse-ear cress) PE=1 SV=2	tirucalladienol synthase [Arabidopsis thaliana]
abscisic acid	AT5G36160	101.637	57.1844	0.00779205	-1.06848	down	49.4183	39.7006	--	--	--	43.7209	29.5149	--	--	--	30.6832	40.5573	--	--	--	[E]	Amino acid transport and metabolism	Biological Process: regulation of cell growth by extracellular stimulus (GO:0001560);; Molecular Function: L-alanine:2-oxoglutarate aminotransferase activity (GO:0004021);; Molecular Function: L-aspartate:2-oxoglutarate aminotransferase activity (GO:0004069);; Molecular Function: cystathionine beta-lyase activity (GO:0004121);; Molecular Function: L-tyrosine:2-oxoglutarate aminotransferase activi…	K00815|0.0|ath:AT5G36160|aminotransferase-related	Tyrosine aminotransferase GN=TAT OS=Arabidopsis thaliana (Mouse-ear cress) PE=2 SV=1	tyrosine aminotransferase [Arabidopsis thaliana]
abscisic acid	AT5G37260	1.44082	176.804	0	6.5097	up	4.24295	122.463	0	4.76017	up	55.152	2.06883	0	-4.38652	down	8.50089	7.32355	--	--	--	--	--	Molecular Function: DNA binding (GO:0003677);; Molecular Function: chromatin binding (GO:0003682);; Molecular Function: sequence-specific DNA binding transcription factor activity (GO:0003700);; Molecular Function: protein binding (GO:0005515);; Cellular Component: nucleus (GO:0005634);; Biological Process: regulation of transcription, DNA-templated (GO:0006355);; Biological Process: circadian rh…	--	Protein LHY GN=LHY OS=Arabidopsis thaliana (Mouse-ear cress) PE=1 SV=2	MYB family transcription factor Circadian 1 [Arabidopsis thaliana]
abscisic acid	AT5G39610	14.5991	20.7881	--	--	--	12.7277	8.86511	--	--	--	32.0297	59.3749	7.08842e-05	1.14514	up	23.4727	33.2056	--	--	--	--	--	Biological Process: MAPK cascade (GO:0000165);; Biological Process: response to superoxide (GO:0000303);; Molecular Function: DNA binding (GO:0003677);; Molecular Function: sequence-specific DNA binding transcription factor activity (GO:0003700);; Cellular Component: nucleus (GO:0005634);; Biological Process: regulation of transcription, DNA-templated (GO:0006355);; Biological Process: protein ta…	--	NAC domain-containing protein 100 GN=NAC100 OS=Arabidopsis thaliana (Mouse-ear cress) PE=2 SV=1	NAC-domain transcription factor [Arabidopsis thaliana]
abscisic acid	AT5G40010	0.332335	0.261823	--	--	--	5.83119	19.6569	2.43555e-09	1.69887	up	0.133016	0	--	--	--	6.77015	20.0283	4.01901e-14	1.55323	up	[O]	Posttranslational modification, protein turnover, chaperones	Biological Process: response to hypoxia (GO:0001666);; Molecular Function: ATP:ADP antiporter activity (GO:0005471);; Molecular Function: binding (GO:0005488);; Molecular Function: ATP binding (GO:0005524);; Cellular Component: mitochondrion (GO:0005739);; Cellular Component: endoplasmic reticulum (GO:0005783);; Cellular Component: plasma membrane (GO:0005886);; Biological Process: proteolysis (G…	--	26S protease regulatory subunit 4 homolog GN=P0034A04.112 OS=Oryza sativa subsp. japonica (Rice) PE=2 SV=2	AAA-ATPase 1 [Arabidopsis thaliana]
abscisic acid	AT5G40390	20.6454	10.5812	0.00129944	-1.19884	down	30.2781	44.6829	--	--	--	5.12139	4.70952	--	--	--	19.5994	19.4223	--	--	--	--	--	Molecular Function: hydrolase activity, hydrolyzing O-glycosyl compounds (GO:0004553);; Cellular Component: plasma membrane (GO:0005886);; Biological Process: sucrose biosynthetic process (GO:0005986);; Biological Process: galactose metabolic process (GO:0006012);; Biological Process: response to oxidative stress (GO:0006979);; Biological Process: response to water deprivation (GO:0009414);; Cell…	--	Probable galactinol--sucrose galactosyltransferase 5 OS=Arabidopsis thaliana (Mouse-ear cress) PE=1 SV=1	putative galactinol--sucrose galactosyltransferase 5 [Arabidopsis thaliana]
abscisic acid	AT5G41070	7.91287	8.77376	--	--	--	5.79094	7.02499	--	--	--	6.26382	1.65317	0.00109354	-1.60848	down	2.47263	3.38465	--	--	--	--	--	Molecular Function: double-stranded RNA binding (GO:0003725);; Molecular Function: protein binding (GO:0005515);; Cellular Component: cytoplasm (GO:0005737);; Biological Process: response to auxin (GO:0009733);; Biological Process: response to cytokinin (GO:0009735);; Biological Process: response to abscisic acid (GO:0009737);; Biological Process: production of ta-siRNAs involved in RNA interfere…	--	Double-stranded RNA-binding protein 5 GN=DRB5 OS=Arabidopsis thaliana (Mouse-ear cress) PE=1 SV=1	dsRNA-binding protein 5 [Arabidopsis thaliana]
abscisic acid	AT5G41260	7.72997	32.1719	3.14399e-08	1.80429	up	12.583	19.6885	--	--	--	25.5949	20.3925	--	--	--	20.1853	18.5718	--	--	--	[RTKL]	--	Molecular Function: protein tyrosine kinase activity (GO:0004713);; Molecular Function: protein binding (GO:0005515);; Molecular Function: ATP binding (GO:0005524);; Cellular Component: nucleus (GO:0005634);; Cellular Component: vacuole (GO:0005773);; Cellular Component: plasma membrane (GO:0005886);; Biological Process: protein phosphorylation (GO:0006468);; Biological Process: N-terminal protei…	--	Probable serine/threonine-protein kinase At5g41260 GN=At5g41260 OS=Arabidopsis thaliana (Mouse-ear cress) PE=1 SV=1	brassinosteroid-signaling kinase 8 [Arabidopsis thaliana]
abscisic acid	AT5G42380	1.29825	0	--	--	--	0.7009	7.74621	4.07133e-06	3.08783	up	0	1.22055	--	--	--	5.26604	3.27238	--	--	--	[TZDR]	--	Molecular Function: calcium ion binding (GO:0005509);; Cellular Component: nucleus (GO:0005634);; Cellular Component: cytoplasm (GO:0005737);; Cellular Component: mitochondrion (GO:0005739);; Cellular Component: plasma membrane (GO:0005886);; Biological Process: response to cold (GO:0009409);; Biological Process: response to wounding (GO:0009611);; Biological Process: response to fungus (GO:00096…	K13448|1e-127|ath:AT5G42380|CML37	Calcium-binding protein CML37 GN=CML37 OS=Arabidopsis thaliana (Mouse-ear cress) PE=2 SV=1	calcium-binding protein CML37 [Arabidopsis thaliana]
abscisic acid	AT5G42600	0.0492761	0	--	--	--	0.266033	1.58512	--	--	--	0	0.074123	--	--	--	20.7872	41.8687	2.37499e-12	1.00731	up	[I]	Lipid transport and metabolism	Biological Process: MAPK cascade (GO:0000165);; Biological Process: respiratory burst involved in defense response (GO:0002679);; Molecular Function: SNAP receptor activity (GO:0005484);; Cellular Component: nucleus (GO:0005634);; Cellular Component: mitochondrion (GO:0005739);; Cellular Component: vacuolar membrane (GO:0005774);; Cellular Component: endoplasmic reticulum (GO:0005783);; Cellular …	--	Marneral synthase GN=MFO20.1 OS=Arabidopsis thaliana (Mouse-ear cress) PE=1 SV=1	marneral synthase [Arabidopsis thaliana]
abscisic acid	AT5G42800	9.16888	24.6245	0.00747242	1.17158	up	0.204128	86.2178	0	8.00384	up	6.88563	1.35078	1.61998e-05	-2.01115	down	27.8786	50.5111	--	--	--	[MG]	--	Molecular Function: nucleotide binding (GO:0000166);; Biological Process: alternative mRNA splicing, via spliceosome (GO:0000380);; Molecular Function: double-stranded DNA binding (GO:0003690);; Molecular Function: single-stranded DNA binding (GO:0003697);; Molecular Function: mRNA binding (GO:0003729);; Molecular Function: protein kinase activity (GO:0004672);; Molecular Function: calmodulin bin…	K13082|0.0|ath:AT5G42800|DFR	Dihydroflavonol-4-reductase GN=MJB21.18 OS=Arabidopsis thaliana (Mouse-ear cress) PE=2 SV=2	dihydroflavonol-4-reductase [Arabidopsis thaliana]
abscisic acid	AT5G43370	0.0790421	0	--	--	--	0.853466	1.55839	--	--	--	0	0	--	--	--	0.227993	3.18775	1.94744e-08	3.45255	up	[GEPR]	--	Molecular Function: inorganic phosphate transmembrane transporter activity (GO:0005315);; Molecular Function: sugar:proton symporter activity (GO:0005351);; Cellular Component: nucleus (GO:0005634);; Cellular Component: cytoplasm (GO:0005737);; Cellular Component: mitochondrion (GO:0005739);; Cellular Component: vacuole (GO:0005773);; Cellular Component: Golgi apparatus (GO:0005794);; Cellular Co…	K08176|0.0|ath:AT5G43370|APT1	Probable inorganic phosphate transporter 1-2 GN=MWF20.6 OS=Arabidopsis thaliana (Mouse-ear cress) PE=1 SV=2	phosphate transporter Pht1;2 [Arabidopsis thaliana]
abscisic acid	AT5G44190	244.386	136.087	0.00868328	-1.08461	down	13.9195	6.54621	0.00395554	-1.10967	down	69.4546	82.9298	--	--	--	14.3727	16.2575	--	--	--	--	--	Molecular Function: DNA binding (GO:0003677);; Molecular Function: chromatin binding (GO:0003682);; Molecular Function: sequence-specific DNA binding transcription factor activity (GO:0003700);; Molecular Function: protein binding (GO:0005515);; Cellular Component: nucleus (GO:0005634);; Biological Process: rRNA processing (GO:0006364);; Biological Process: regulation of translation (GO:0006417);…	--	Transcription activator GLK2 GN=MLN1.11 OS=Arabidopsis thaliana (Mouse-ear cress) PE=2 SV=1	transcription activator GLK2 [Arabidopsis thaliana]
abscisic acid	AT5G44210	4.58875	5.70814	--	--	--	7.56253	8.01963	--	--	--	4.05992	10.263	0.000118486	1.55961	up	7.1405	6.30898	--	--	--	--	--	Biological Process: respiratory burst involved in defense response (GO:0002679);; Molecular Function: DNA binding (GO:0003677);; Molecular Function: sequence-specific DNA binding transcription factor activity (GO:0003700);; Molecular Function: protein binding (GO:0005515);; Cellular Component: nucleus (GO:0005634);; Cellular Component: nucleolus (GO:0005730);; Cellular Component: cytosol (GO:0005…	K09286|1e-145|ath:AT5G44210|ERF9	Ethylene-responsive transcription factor 9 GN=MLN1.14 OS=Arabidopsis thaliana (Mouse-ear cress) PE=2 SV=1	ethylene-responsive transcription factor 9 [Arabidopsis thaliana]
abscisic acid	AT5G45820	36.0306	0	0	-8.1487	down	0.177242	0	--	--	--	0	14.4447	0	7.34369	up	0.11837	0.0752283	--	--	--	[RTKL]	--	Molecular Function: hydrolase activity, hydrolyzing O-glycosyl compounds (GO:0004553);; Molecular Function: protein serine/threonine kinase activity (GO:0004674);; Molecular Function: calmodulin-dependent protein kinase activity (GO:0004683);; Molecular Function: protein binding (GO:0005515);; Molecular Function: ATP binding (GO:0005524);; Cellular Component: cytosol (GO:0005829);; Cellular Compo…	--	CBL-interacting serine/threonine-protein kinase 20 GN=K15I22.2 OS=Arabidopsis thaliana (Mouse-ear cress) PE=1 SV=1	CBL-interacting serine/threonine-protein kinase 20 [Arabidopsis thaliana]
abscisic acid	AT5G45830	4.58875	0	3.35e-08	-4.67122	down	0	0	--	--	--	0.0966649	6.17599	2.16493e-14	4.89172	up	0.0870793	0.221368	--	--	--	--	--	Cellular Component: nucleus (GO:0005634);; Biological Process: transcription, DNA-templated (GO:0006351);; Biological Process: defense response (GO:0006952);; Biological Process: signal transduction (GO:0007165);; Biological Process: abscisic acid-activated signaling pathway (GO:0009738);; Biological Process: response to organic substance (GO:0010033);; Biological Process: sugar mediated signalin…	--	Transcription factor HBP-1b(c1) (Fragment) OS=Triticum aestivum (Wheat) PE=1 SV=2	delay of germination 1 protein [Arabidopsis thaliana]
abscisic acid	AT5G46050	0.416092	0.801311	--	--	--	0.52416	1.43923	--	--	--	3.55284	1.77339	--	--	--	1.70028	6.03858	2.16561e-07	1.79088	up	[E]	Amino acid transport and metabolism	Molecular Function: protein binding (GO:0005515);; Cellular Component: Golgi apparatus (GO:0005794);; Cellular Component: plasma membrane (GO:0005886);; Biological Process: polysaccharide metabolic process (GO:0005976);; Biological Process: lipid transport (GO:0006869);; Biological Process: intra-Golgi vesicle-mediated transport (GO:0006891);; Biological Process: response to water deprivation (GO…	--	Peptide transporter PTR3-A GN=PTR3-A OS=Arabidopsis thaliana (Mouse-ear cress) PE=2 SV=1	peptide transporter 3 [Arabidopsis thaliana]
abscisic acid	AT5G46830	15.0427	1.05343	0	-3.89318	down	0	0	--	--	--	0.802772	1.00568	--	--	--	0.0602639	0	--	--	--	--	--	Molecular Function: DNA binding (GO:0003677);; Molecular Function: sequence-specific DNA binding transcription factor activity (GO:0003700);; Molecular Function: calcium ion binding (GO:0005509);; Cellular Component: nucleus (GO:0005634);; Biological Process: defense response (GO:0006952);; Biological Process: response to desiccation (GO:0009269);; Biological Process: response to wounding (GO:000…	--	Transcription factor bHLH28 GN=MZA15.1 OS=Arabidopsis thaliana (Mouse-ear cress) PE=2 SV=1	calcium-binding transcription factor NIG1 [Arabidopsis thaliana]
abscisic acid	AT5G46860	16.0335	43.0637	0.00286206	1.177	up	35.4542	38.8545	--	--	--	50.4167	47.5144	--	--	--	48.8097	47.2564	--	--	--	--	--	Biological Process: cell morphogenesis (GO:0000902);; Biological Process: regulation of cell shape during vegetative growth phase (GO:0000903);; Biological Process: cytokinesis by cell plate formation (GO:0000911);; Molecular Function: SNAP receptor activity (GO:0005484);; Cellular Component: nucleus (GO:0005634);; Cellular Component: late endosome (GO:0005770);; Cellular Component: plasma membra…	K08488|0.0|ath:AT5G46860|VAM3	Syntaxin-22 GN=MSD23.9 OS=Arabidopsis thaliana (Mouse-ear cress) PE=1 SV=1	syntaxin-22 [Arabidopsis thaliana]
abscisic acid	AT5G47220	13.4769	23.2674	--	--	--	7.78021	3.46157	--	--	--	30.5487	52.7887	0.000964441	1.04307	up	13.6635	24.4609	--	--	--	--	--	Biological Process: respiratory burst involved in defense response (GO:0002679);; Molecular Function: DNA binding (GO:0003677);; Molecular Function: sequence-specific DNA binding transcription factor activity (GO:0003700);; Cellular Component: nucleus (GO:0005634);; Biological Process: response to cold (GO:0009409);; Biological Process: response to water deprivation (GO:0009414);; Biological Proc…	K14517|1e-175|ath:AT5G47220|ERF2	Ethylene-responsive transcription factor 2 GN=MQL5.7 OS=Arabidopsis thaliana (Mouse-ear cress) PE=2 SV=1	ethylene-responsive transcription factor 2 [Arabidopsis thaliana]
abscisic acid	AT5G47230	3.88003	2.83037	--	--	--	21.1803	21.4732	--	--	--	1.63924	17.1041	0	3.53263	up	21.6841	21.5359	--	--	--	--	--	Biological Process: response to reactive oxygen species (GO:0000302);; Biological Process: respiratory burst involved in defense response (GO:0002679);; Molecular Function: DNA binding (GO:0003677);; Molecular Function: sequence-specific DNA binding transcription factor activity (GO:0003700);; Molecular Function: protein binding (GO:0005515);; Cellular Component: nucleus (GO:0005634);; Biological…	K09286|0.0|ath:AT5G47230|ERF5	Ethylene-responsive transcription factor 5 GN=MQL5_9 OS=Arabidopsis thaliana (Mouse-ear cress) PE=2 SV=1	ethylene-responsive transcription factor 5 [Arabidopsis thaliana]
abscisic acid	AT5G47240	8.00126	1.53637	6.44909e-08	-2.50442	down	4.27328	2.94614	--	--	--	11.0881	37.6604	1.08802e-14	2.01127	up	6.88656	4.25836	--	--	--	--	--	Biological Process: MAPK cascade (GO:0000165);; Molecular Function: NAD+ diphosphatase activity (GO:0000210);; Biological Process: respiratory burst involved in defense response (GO:0002679);; Molecular Function: protein binding (GO:0005515);; Cellular Component: nucleus (GO:0005634);; Cellular Component: cytosol (GO:0005829);; Cellular Component: plasma membrane (GO:0005886);; Biological Process…	--	Nudix hydrolase 8 GN=MQL5.10 OS=Arabidopsis thaliana (Mouse-ear cress) PE=2 SV=2	nudix hydrolase 8 [Arabidopsis thaliana]
abscisic acid	AT5G47390	31.9921	19.7974	--	--	--	23.6848	11.5041	0.000211157	-1.07059	down	21.7427	34.7825	--	--	--	17.7022	18.3635	--	--	--	--	--	Molecular Function: DNA binding (GO:0003677);; Molecular Function: chromatin binding (GO:0003682);; Molecular Function: sequence-specific DNA binding transcription factor activity (GO:0003700);; Cellular Component: nucleus (GO:0005634);; Biological Process: regulation of transcription, DNA-templated (GO:0006355);; Molecular Function: zinc ion binding (GO:0008270);; Biological Process: response to…	--	Transcription factor MYB1R1 OS=Solanum tuberosum (Potato) PE=2 SV=1	myb-like transcription factor family protein [Arabidopsis thaliana]
abscisic acid	AT5G47450	0.244271	0.128296	--	--	--	52.4871	16.7293	1.08757e-12	-1.67564	down	0.0977686	0	--	--	--	50.4661	14.3293	0	-1.81003	down	[G]	Carbohydrate transport and metabolism	Cellular Component: protein storage vacuole (GO:0000326);; Cellular Component: plasma membrane (GO:0005886);; Biological Process: glycolytic process (GO:0006096);; Biological Process: polyamine catabolic process (GO:0006598);; Biological Process: calcium ion transport (GO:0006816);; Biological Process: iron ion transport (GO:0006826);; Biological Process: water transport (GO:0006833);; Biological…	K09873|1e-175|ath:AT5G47450|TIP2	Aquaporin TIP2-3 GN=TIP2-3 OS=Arabidopsis thaliana (Mouse-ear cress) PE=1 SV=1	aquaporin TIP2-3 [Arabidopsis thaliana]
abscisic acid	AT5G49520	0.859103	0.300812	--	--	--	6.02958	7.0575	--	--	--	2.80813	0.376919	0.000264986	-2.41477	down	9.03454	8.33376	--	--	--	[R]	General function prediction only	Biological Process: respiratory burst involved in defense response (GO:0002679);; Molecular Function: sequence-specific DNA binding transcription factor activity (GO:0003700);; Cellular Component: nucleus (GO:0005634);; Biological Process: response to osmotic stress (GO:0006970);; Biological Process: response to nematode (GO:0009624);; Biological Process: response to ethylene (GO:0009723);; Biolo…	--	Probable WRKY transcription factor 48 GN=WRKY48 OS=Arabidopsis thaliana (Mouse-ear cress) PE=2 SV=1	putative WRKY transcription factor 48 [Arabidopsis thaliana]
abscisic acid	AT5G49780	0	0.197421	--	--	--	2.28299	6.33827	0.000149312	1.41328	up	0.150446	0.176693	--	--	--	2.8122	2.62704	--	--	--	[RTKL]	--	Molecular Function: protein serine/threonine kinase activity (GO:0004674);; Molecular Function: protein tyrosine kinase activity (GO:0004713);; Molecular Function: protein binding (GO:0005515);; Molecular Function: ATP binding (GO:0005524);; Cellular Component: extracellular region (GO:0005576);; Cellular Component: vacuole (GO:0005773);; Cellular Component: plasma membrane (GO:0005886);; Biologi…	--	Probable leucine-rich repeat receptor-like protein kinase At5g49770 (Precursor) GN=At5g49770 OS=Arabidopsis thaliana (Mouse-ear cress) PE=2 SV=1	leucine-rich repeat protein kinase-like protein [Arabidopsis thaliana]
abscisic acid	AT5G49850	0.0639902	0.268871	--	--	--	6.90942	14.3427	0.0033891	1.00913	up	0.153671	0.0962564	--	--	--	8.49053	12.7276	--	--	--	--	--	Molecular Function: peptide receptor activity (GO:0001653);; Molecular Function: protein binding (GO:0005515);; Cellular Component: nucleus (GO:0005634);; Cellular Component: mitochondrion (GO:0005739);; Cellular Component: vacuole (GO:0005773);; Cellular Component: cytosol (GO:0005829);; Biological Process: glucose metabolic process (GO:0006006);; Biological Process: hyperosmotic response (GO:00…	--	Myrosinase-binding protein-like At2g25980 GN=At2g25980 OS=Arabidopsis thaliana (Mouse-ear cress) PE=2 SV=1	jacalin lectin family protein [Arabidopsis thaliana]
abscisic acid	AT5G49870	0.0654586	0	--	--	--	0	2.9887	2.46255e-09	5.12704	up	0.104798	0	--	--	--	1.74651	3.35991	--	--	--	--	--	Molecular Function: peptide receptor activity (GO:0001653);; Molecular Function: copper ion binding (GO:0005507);; Molecular Function: protein binding (GO:0005515);; Cellular Component: nucleus (GO:0005634);; Cellular Component: mitochondrion (GO:0005739);; Cellular Component: vacuole (GO:0005773);; Cellular Component: cytosol (GO:0005829);; Biological Process: glucose metabolic process (GO:00060…	--	Myrosinase-binding protein-like At2g25980 GN=At2g25980 OS=Arabidopsis thaliana (Mouse-ear cress) PE=2 SV=1	Mannose-binding lectin superfamily protein [Arabidopsis thaliana]
abscisic acid	AT5G50800	14.5589	2.26167	5.1672e-12	-2.82779	down	10.1849	1.59586	3.75946e-10	-2.60914	down	1.4773	5.16656	8.79648e-05	1.97031	up	1.03507	2.16143	--	--	--	--	--	Molecular Function: protein binding (GO:0005515);; Cellular Component: integral component of plasma membrane (GO:0005887);; Biological Process: calcium ion transport (GO:0006816);; Biological Process: copper ion transport (GO:0006825);; Biological Process: Golgi organization (GO:0007030);; Molecular Function: sucrose transmembrane transporter activity (GO:0008515);; Cellular Component: plastid (G…	--	Bidirectional sugar transporter SWEET13 GN=SWEET13 OS=Arabidopsis thaliana (Mouse-ear cress) PE=2 SV=1	bidirectional sugar transporter SWEET13 [Arabidopsis thaliana]
abscisic acid	AT5G52300	2.82714	0.379116	1.04322e-05	-2.81787	down	0.0649498	0.312093	--	--	--	8.47462	3.34787	--	--	--	1.12779	0.827017	--	--	--	--	--	Cellular Component: cytoplasm (GO:0005737);; Biological Process: response to cold (GO:0009409);; Biological Process: response to water deprivation (GO:0009414);; Cellular Component: plasmodesma (GO:0009506);; Biological Process: response to salt stress (GO:0009651);; Biological Process: abscisic acid-activated signaling pathway (GO:0009738);; Biological Process: leaf senescence (GO:0010150);;	--	Low-temperature-induced 65 kDa protein GN=K24M7.3 OS=Arabidopsis thaliana (Mouse-ear cress) PE=2 SV=2	low-temperature-induced 65 [Arabidopsis thaliana]
abscisic acid	AT5G52310	96.684	41.2068	3.03084e-06	-1.46921	down	19.6262	24.8287	--	--	--	43.1981	400.469	0	3.4688	up	108.524	180.909	--	--	--	--	--	Cellular Component: nucleus (GO:0005634);; Biological Process: response to desiccation (GO:0009269);; Biological Process: response to cold (GO:0009409);; Biological Process: response to abscisic acid (GO:0009737);; Biological Process: leaf senescence (GO:0010150);; Biological Process: hyperosmotic salinity response (GO:0042538);;	--	Low-temperature-induced 78 kDa protein GN=At5g52310 OS=Arabidopsis thaliana (Mouse-ear cress) PE=1 SV=2	low-temperature-responsive protein 78/desiccation-responsive protein 29A [Arabidopsis thaliana]
abscisic acid	AT5G52600	0.366232	1.92352	--	--	--	0.197722	4.18035	0.0065025	3.30149	up	4.10433	0.688625	--	--	--	0.660237	0	--	--	--	[KAD]	--	Biological Process: cell fate specification (GO:0001708);; Molecular Function: DNA binding (GO:0003677);; Molecular Function: chromatin binding (GO:0003682);; Molecular Function: sequence-specific DNA binding transcription factor activity (GO:0003700);; Molecular Function: protein binding (GO:0005515);; Cellular Component: nucleus (GO:0005634);; Biological Process: polyamine catabolic process (GO…	K09422|1e-155|ath:AT5G52600|AtMYB82 (myb domain protein 82)	Transcription factor MYB82 GN=MYB82 OS=Arabidopsis thaliana (Mouse-ear cress) PE=1 SV=1	transcription factor MYB82 [Arabidopsis thaliana]
abscisic acid	AT5G53160	19.631	63.6798	2.02298e-05	1.44945	up	44.5902	39.4748	--	--	--	97.0552	71.4526	--	--	--	63.8128	48.4799	--	--	--	--	--	Molecular Function: protein phosphatase inhibitor activity (GO:0004864);; Molecular Function: receptor activity (GO:0004872);; Molecular Function: protein binding (GO:0005515);; Cellular Component: nucleus (GO:0005634);; Cellular Component: mitochondrion (GO:0005739);; Biological Process: tryptophan catabolic process (GO:0006569);; Biological Process: response to stress (GO:0006950);; Biological …	K14496|1e-135|ath:AT5G53160|hypothetical protein	Abscisic acid receptor PYL8 GN=MFH8.10 OS=Arabidopsis thaliana (Mouse-ear cress) PE=1 SV=1	regulatory component of ABA receptor 3 [Arabidopsis thaliana]
abscisic acid	AT5G53970	26.8004	33.817	--	--	--	16.8512	8.22438	0.00170248	-1.06062	down	28.583	23.0455	--	--	--	6.83486	6.4408	--	--	--	[E]	Amino acid transport and metabolism	Biological Process: regulation of cell growth by extracellular stimulus (GO:0001560);; Molecular Function: L-alanine:2-oxoglutarate aminotransferase activity (GO:0004021);; Molecular Function: L-aspartate:2-oxoglutarate aminotransferase activity (GO:0004069);; Molecular Function: cystathionine beta-lyase activity (GO:0004121);; Molecular Function: L-tyrosine:2-oxoglutarate aminotransferase activi…	K00815|0.0|ath:AT5G53970|aminotransferase, putative (EC:2.6.1.5)	Probable aminotransferase TAT2 GN=At5g53970 OS=Arabidopsis thaliana (Mouse-ear cress) PE=2 SV=1	tyrosine aminotransferase [Arabidopsis thaliana]
abscisic acid	AT5G55970	5.49551	3.63466	--	--	--	12.7468	9.2227	--	--	--	4.34481	27.0959	0	2.87374	up	16.4876	15.2357	--	--	--	--	--	Cellular Component: nucleus (GO:0005634);; Biological Process: nitrogen compound metabolic process (GO:0006807);; Biological Process: response to stress (GO:0006950);; Biological Process: multicellular organismal development (GO:0007275);; Molecular Function: zinc ion binding (GO:0008270);; Biological Process: response to abiotic stimulus (GO:0009628);; Biological Process: response to abscisic ac…	--	E3 ubiquitin-protein ligase At4g11680 GN=At4g11680 OS=Arabidopsis thaliana (Mouse-ear cress) PE=2 SV=1	RING/U-box domain-containing protein [Arabidopsis thaliana]
abscisic acid	AT5G57390	1.36719	2.15423	--	--	--	3.52658	7.64527	--	--	--	2.73607	0.514146	0.00691867	-1.98954	down	3.99838	3.41136	--	--	--	--	--	Molecular Function: sequence-specific DNA binding RNA polymerase II transcription factor activity (GO:0000981);; Molecular Function: DNA binding (GO:0003677);; Molecular Function: sequence-specific DNA binding transcription factor activity (GO:0003700);; Molecular Function: protein binding (GO:0005515);; Cellular Component: nucleus (GO:0005634);; Biological Process: regulation of glycolytic proce…	K09285|0.0|ath:AT5G57390|AIL5	AP2-like ethylene-responsive transcription factor AIL5 GN=AIL5 OS=Arabidopsis thaliana (Mouse-ear cress) PE=2 SV=2	AP2-like ethylene-responsive transcription factor AIL5 [Arabidopsis thaliana]
abscisic acid	AT5G57610	11.448	5.50434	0.000482386	-1.28792	down	8.46898	5.26432	--	--	--	6.59917	9.71477	--	--	--	6.9075	8.93288	--	--	--	[RTKL]	--	Biological Process: phosphorelay signal transduction system (GO:0000160);; Biological Process: defense response to oomycetes (GO:0002229);; Molecular Function: protein serine/threonine kinase activity (GO:0004674);; Molecular Function: MAP kinase kinase kinase activity (GO:0004709);; Molecular Function: protein serine/threonine/tyrosine kinase activity (GO:0004712);; Molecular Function: protein b…	--	Serine/threonine-protein kinase CTR1 GN=CTR1 OS=Arabidopsis thaliana (Mouse-ear cress) PE=1 SV=1	octicosapeptide/Phox/Bem1p domain-containing protein kinase [Arabidopsis thaliana]
abscisic acid	AT5G57630	3.74496	4.26864	--	--	--	22.7994	13.0638	--	--	--	20.7933	65.1425	8.77076e-15	1.90039	up	26.7181	25.7808	--	--	--	[RTKL]	--	Biological Process: cytokinesis by cell plate formation (GO:0000911);; Molecular Function: protein serine/threonine kinase activity (GO:0004674);; Molecular Function: protein tyrosine kinase activity (GO:0004713);; Molecular Function: ATP binding (GO:0005524);; Cellular Component: nucleus (GO:0005634);; Cellular Component: mitochondrion (GO:0005739);; Cellular Component: cytosol (GO:0005829);; Ce…	--	CBL-interacting serine/threonine-protein kinase 21 GN=MUA2.22 OS=Arabidopsis thaliana (Mouse-ear cress) PE=1 SV=1	CBL-interacting serine/threonine-protein kinase 21 [Arabidopsis thaliana]
abscisic acid	AT5G59010	7.35973	29.5308	1.98526e-07	1.74947	up	10.2377	16.1685	--	--	--	25.901	10.1233	0.000684288	-1.0917	down	10.2797	10.8784	--	--	--	[RTKL]	--	Molecular Function: protein kinase activity (GO:0004672);; Molecular Function: protein serine/threonine kinase activity (GO:0004674);; Molecular Function: protein binding (GO:0005515);; Molecular Function: ATP binding (GO:0005524);; Cellular Component: nucleus (GO:0005634);; Cellular Component: vacuole (GO:0005773);; Cellular Component: plasma membrane (GO:0005886);; Biological Process: protein p…	--	Probable serine/threonine-protein kinase At5g41260 GN=At5g41260 OS=Arabidopsis thaliana (Mouse-ear cress) PE=1 SV=1	protein kinase protein with tetratricopeptide repeat domain [Arabidopsis thaliana]
abscisic acid	AT5G59310	1.63002	1.28418	--	--	--	1.10002	1.90287	--	--	--	12.722	31.5687	2.12648e-06	1.54965	up	1.0285	0.186757	--	--	--	--	--	Molecular Function: calmodulin binding (GO:0005516);; Cellular Component: cell wall (GO:0005618);; Cellular Component: plasma membrane (GO:0005886);; Biological Process: lipid transport (GO:0006869);; Molecular Function: lipid binding (GO:0008289);; Biological Process: response to cold (GO:0009409);; Biological Process: response to water deprivation (GO:0009414);; Cellular Component: plant-type c…	--	Non-specific lipid-transfer protein 4 (Precursor) GN=LTP4 OS=Arabidopsis thaliana (Mouse-ear cress) PE=3 SV=1	non-specific lipid-transfer protein 4 [Arabidopsis thaliana]
abscisic acid	AT5G59320	10.9326	3.36602	0.00182397	-1.83747	down	86.0926	60.4393	--	--	--	30.7812	67.0571	1.06747e-06	1.37446	up	47.7099	59.4332	--	--	--	--	--	Molecular Function: calmodulin binding (GO:0005516);; Cellular Component: cell wall (GO:0005618);; Cellular Component: plasma membrane (GO:0005886);; Biological Process: lipid transport (GO:0006869);; Molecular Function: lipid binding (GO:0008289);; Biological Process: response to cold (GO:0009409);; Biological Process: response to water deprivation (GO:0009414);; Cellular Component: plant-type c…	--	Non-specific lipid-transfer protein 3 (Precursor) GN=LTP3 OS=Arabidopsis thaliana (Mouse-ear cress) PE=3 SV=1	non-specific lipid-transfer protein 3 [Arabidopsis thaliana]
abscisic acid	AT5G59780	23.3286	7.41136	2.88418e-07	-1.86602	down	199.057	119.149	--	--	--	21.4983	49.4709	7.51186e-08	1.45422	up	271.377	160.318	--	--	--	[KAD]	--	Biological Process: cell fate specification (GO:0001708);; Molecular Function: DNA binding (GO:0003677);; Molecular Function: chromatin binding (GO:0003682);; Molecular Function: sequence-specific DNA binding transcription factor activity (GO:0003700);; Molecular Function: protein binding (GO:0005515);; Cellular Component: nucleus (GO:0005634);; Biological Process: regulation of transcription, DN…	K09422|0.0|ath:AT5G59780|MYB59	Transcription factor MYB59 GN=MYB59 OS=Arabidopsis thaliana (Mouse-ear cress) PE=2 SV=2	transcription factor MYB59 [Arabidopsis thaliana]
abscisic acid	AT5G59820	0.943855	0.991462	--	--	--	34.4809	39.1768	--	--	--	3.27405	10.4117	2.23882e-05	1.86315	up	38.9092	42.8237	--	--	--	--	--	Molecular Function: nucleic acid binding (GO:0003676);; Molecular Function: DNA binding (GO:0003677);; Molecular Function: sequence-specific DNA binding transcription factor activity (GO:0003700);; Cellular Component: nucleus (GO:0005634);; Biological Process: regulation of transcription, DNA-templated (GO:0006355);; Biological Process: response to oxidative stress (GO:0006979);; Molecular Functi…	--	Zinc finger protein ZAT12 GN=MMN10.11 OS=Arabidopsis thaliana (Mouse-ear cress) PE=2 SV=1	high light responsive zinc finger protein ZAT12 [Arabidopsis thaliana]
abscisic acid	AT5G60890	19.4864	6.65748	1.43587e-06	-1.76404	down	60.6707	53.2019	--	--	--	3.93754	4.19762	--	--	--	38.8815	37.2826	--	--	--	[KAD]	--	Biological Process: tryptophan biosynthetic process (GO:0000162);; Biological Process: defense response to insect (GO:0002213);; Molecular Function: DNA binding (GO:0003677);; Molecular Function: chromatin binding (GO:0003682);; Molecular Function: sequence-specific DNA binding transcription factor activity (GO:0003700);; Cellular Component: nucleus (GO:0005634);; Biological Process: polyamine ca…	K09422|0.0|ath:AT5G60890|MYB34	Transcription factor MYB76 GN=MBK20.16 OS=Arabidopsis thaliana (Mouse-ear cress) PE=1 SV=1	myb domain protein 34 [Arabidopsis thaliana]
abscisic acid	AT5G61030	67.0359	30.4475	4.4483e-05	-1.37357	down	55.5862	75.8329	--	--	--	27.4132	16.2452	--	--	--	42.3686	41.4415	--	--	--	--	--	Biological Process: alternative mRNA splicing, via spliceosome (GO:0000380);; Molecular Function: RNA binding transcription antitermination factor activity (GO:0001072);; Molecular Function: double-stranded DNA binding (GO:0003690);; Molecular Function: single-stranded DNA binding (GO:0003697);; Molecular Function: RNA binding (GO:0003723);; Molecular Function: mRNA binding (GO:0003729);; Molecul…	--	Glycine-rich RNA-binding protein 3, mitochondrial (Precursor) GN=MAF19_30 OS=Arabidopsis thaliana (Mouse-ear cress) PE=2 SV=1	glycine-rich RNA-binding protein 3 [Arabidopsis thaliana]
abscisic acid	AT5G61590	31.8378	69.9277	--	--	--	55.0036	21.9249	4.87059e-08	-1.35494	down	217.905	311.296	--	--	--	158.206	134.768	--	--	--	--	--	Biological Process: respiratory burst involved in defense response (GO:0002679);; Molecular Function: DNA binding (GO:0003677);; Molecular Function: sequence-specific DNA binding transcription factor activity (GO:0003700);; Molecular Function: protein binding (GO:0005515);; Cellular Component: nucleus (GO:0005634);; Biological Process: regulation of transcription, DNA-templated (GO:0006355);; Bio…	--	Ethylene-responsive transcription factor ERF107 GN=ERF107 OS=Arabidopsis thaliana (Mouse-ear cress) PE=2 SV=1	ethylene-responsive transcription factor ERF107 [Arabidopsis thaliana]
abscisic acid	AT5G61820	91.5584	80.2802	--	--	--	485.439	207.14	1.16259e-10	-1.26402	down	154.071	74.6395	--	--	--	160.015	125.603	--	--	--	--	--	Cellular Component: vacuole (GO:0005773);; Cellular Component: chloroplast (GO:0009507);; Biological Process: response to symbiotic fungus (GO:0009610);; Biological Process: abscisic acid-activated signaling pathway (GO:0009738);; Biological Process: para-aminobenzoic acid metabolic process (GO:0046482);;	--	--	uncharacterized protein [Arabidopsis thaliana]
abscisic acid	AT5G62210	10.2341	1.68933	3.85806e-07	-2.65883	down	12.1554	17.9017	--	--	--	4.09615	3.07889	--	--	--	1.05427	3.48415	--	--	--	--	--	Biological Process: cell morphogenesis involved in differentiation (GO:0000904);; Biological Process: defense response to insect (GO:0002213);; Molecular Function: chitinase activity (GO:0004568);; Molecular Function: protein binding (GO:0005515);; Cellular Component: extracellular region (GO:0005576);; Cellular Component: nucleus (GO:0005634);; Cellular Component: vacuolar membrane (GO:0005774);…	--	Sulfated surface glycoprotein 185 (Precursor) OS=Volvox carteri (Green alga) PE=1 SV=1	Embryo-specific protein 3 [Arabidopsis thaliana]
abscisic acid	AT5G62670	34.4555	110.806	9.81204e-06	1.4427	up	14.3645	16.248	--	--	--	86.985	36.3631	--	--	--	14.0928	16.654	--	--	--	--	--	Molecular Function: protein binding (GO:0005515);; Molecular Function: ATP binding (GO:0005524);; Cellular Component: nucleus (GO:0005634);; Cellular Component: vacuole (GO:0005773);; Cellular Component: plasma membrane (GO:0005886);; Biological Process: ATP catabolic process (GO:0006200);; Biological Process: ATP biosynthetic process (GO:0006754);; Biological Process: cation transport (GO:000681…	K01535|0.0|ath:AT5G62670|AHA11	ATPase 11, plasma membrane-type GN=AHA11 OS=Arabidopsis thaliana (Mouse-ear cress) PE=1 SV=1	H(+)-ATPase 11 [Arabidopsis thaliana]
abscisic acid	AT5G63160	17.2552	44.8823	0.00497086	1.13177	up	3.74603	39.1266	0	3.30807	up	163.341	29.5266	0	-2.20581	down	25.0176	25.4394	--	--	--	--	--	Molecular Function: transcription cofactor activity (GO:0003712);; Molecular Function: histone acetyltransferase activity (GO:0004402);; Molecular Function: calmodulin binding (GO:0005516);; Cellular Component: nucleus (GO:0005634);; Cellular Component: cytoplasm (GO:0005737);; Cellular Component: vacuolar membrane (GO:0005774);; Biological Process: regulation of transcription, DNA-templated (GO:…	--	BTB/POZ and TAZ domain-containing protein 1 GN=BT1 OS=Arabidopsis thaliana (Mouse-ear cress) PE=1 SV=1	BTB and TAZ domain protein 1 [Arabidopsis thaliana]
abscisic acid	AT5G63470	16.161	23.9606	--	--	--	12.2649	11.1161	--	--	--	17.8897	30.4222	0.00201736	1.01926	up	15.5829	14.3051	--	--	--	--	--	Molecular Function: DNA binding (GO:0003677);; Molecular Function: sequence-specific DNA binding transcription factor activity (GO:0003700);; Molecular Function: protein binding (GO:0005515);; Cellular Component: cytosol (GO:0005829);; Biological Process: abscisic acid-activated signaling pathway (GO:0009738);; Cellular Component: CCAAT-binding factor complex (GO:0016602);; Molecular Function: se…	--	Nuclear transcription factor Y subunit C-4 GN=NFYC4 OS=Arabidopsis thaliana (Mouse-ear cress) PE=2 SV=1	nuclear transcription factor Y subunit C-4 [Arabidopsis thaliana]
abscisic acid	AT5G65160	0.112798	0.651682	--	--	--	2.5577	6.90586	0.00056667	1.37183	up	0.812647	0.72112	--	--	--	5.28712	7.18556	--	--	--	[R]	General function prediction only	Molecular Function: phosphoprotein phosphatase activity (GO:0004721);; Molecular Function: binding (GO:0005488);; Cellular Component: nucleus (GO:0005634);; Cellular Component: nuclear envelope (GO:0005635);; Cellular Component: endoplasmic reticulum membrane (GO:0005789);; Biological Process: transport (GO:0006810);; Biological Process: response to osmotic stress (GO:0006970);; Cellular Componen…	--	Inactive TPR repeat-containing thioredoxin TTL3 GN=F14N22.15 OS=Arabidopsis thaliana (Mouse-ear cress) PE=1 SV=2	tetratricopeptide repeat (TPR)-containing protein [Arabidopsis thaliana]
abscisic acid	AT5G65310	33.9592	87.1827	0.0043139	1.11695	up	48.122	87.7853	--	--	--	64.9961	68.5953	--	--	--	103.294	103.959	--	--	--	[K]	Transcription	Molecular Function: transcription regulatory region sequence-specific DNA binding (GO:0000976);; Molecular Function: sequence-specific DNA binding transcription factor activity (GO:0003700);; Cellular Component: nucleus (GO:0005634);; Biological Process: response to water deprivation (GO:0009414);; Biological Process: negative regulation of abscisic acid-activated signaling pathway (GO:0009788);;…	--	Homeobox-leucine zipper protein ATHB-5 GN=ATHB-5 OS=Arabidopsis thaliana (Mouse-ear cress) PE=1 SV=1	homeobox-leucine zipper protein ATHB-5 [Arabidopsis thaliana]
abscisic acid	AT5G65410	33.0921	49.2347	--	--	--	0.127159	0.122203	--	--	--	35.5399	13.1975	0.000348323	-1.16326	down	0.169845	0	--	--	--	--	--	Molecular Function: DNA binding (GO:0003677);; Molecular Function: sequence-specific DNA binding transcription factor activity (GO:0003700);; Molecular Function: protein binding (GO:0005515);; Cellular Component: nucleus (GO:0005634);; Biological Process: regulation of transcription, DNA-templated (GO:0006355);; Molecular Function: zinc ion binding (GO:0008270);; Biological Process: response to w…	--	ZF-HD homeobox protein At5g65410 GN=At5g65410 OS=Arabidopsis thaliana (Mouse-ear cress) PE=1 SV=1	homeobox protein 25 [Arabidopsis thaliana]
abscisic acid	AT5G65730	27.2846	70.9869	0.00401927	1.13342	up	0	0.119463	--	--	--	77.5038	16.3651	2.33147e-14	-1.97724	down	0	0.105522	--	--	--	--	--	Biological Process: polysaccharide biosynthetic process (GO:0000271);; Cellular Component: extracellular region (GO:0005576);; Cellular Component: cell wall (GO:0005618);; Cellular Component: Golgi apparatus (GO:0005794);; Biological Process: cellular glucan metabolic process (GO:0006073);; Biological Process: pattern specification process (GO:0007389);; Biological Process: regulation of cell siz…	K08235|0.0|ath:AT5G65730|xyloglucan:xyloglucosyl transferase, putative / xyloglucan endotransglycosylase, putative / endo-xyloglucan transferase, putative	Probable xyloglucan endotransglucosylase/hydrolase protein 6 (Precursor) GN=MPA24.8 OS=Arabidopsis thaliana (Mouse-ear cress) PE=2 SV=2	probable xyloglucan endotransglucosylase/hydrolase protein 6 [Arabidopsis thaliana]
abscisic acid	AT5G66210	8.53877	23.4631	0.00200083	1.20899	up	16.5469	21.5352	--	--	--	27.4314	17.5653	--	--	--	18.2684	21.7173	--	--	--	[RTKL]	--	Molecular Function: actin binding (GO:0003779);; Molecular Function: calmodulin-dependent protein kinase activity (GO:0004683);; Molecular Function: protein tyrosine kinase activity (GO:0004713);; Molecular Function: calcium ion binding (GO:0005509);; Molecular Function: calmodulin binding (GO:0005516);; Molecular Function: ATP binding (GO:0005524);; Cellular Component: nucleus (GO:0005634);; Cel…	--	Calcium-dependent protein kinase 28 GN=CPK28 OS=Arabidopsis thaliana (Mouse-ear cress) PE=1 SV=1	calcium-dependent protein kinase 28 [Arabidopsis thaliana]
abscisic acid	AT5G66400	59.5355	26.8457	7.24523e-05	-1.38118	down	0.940744	4.67108	--	--	--	132.977	210.455	--	--	--	7.01569	2.39573	--	--	--	[G]	Carbohydrate transport and metabolism	Molecular Function: GTP binding (GO:0005525);; Cellular Component: plasma membrane (GO:0005886);; Biological Process: response to water deprivation (GO:0009414);; Biological Process: cold acclimation (GO:0009631);; Biological Process: response to abscisic acid (GO:0009737);; Biological Process: response to 1-aminocyclopropane-1-carboxylic acid (GO:0009961);; Biological Process: cellular response …	--	Dehydrin Rab18 GN=RAB18 OS=Arabidopsis thaliana (Mouse-ear cress) PE=2 SV=1	dehydrin Rab18 [Arabidopsis thaliana]
abscisic acid	AT5G67030	240.349	30.1391	0	-3.23214	down	41.9046	7.44326	0	-2.51739	down	27.0385	94.4516	0	2.05991	up	16.7914	15.7498	--	--	--	[HC]	--	Biological Process: cellular aromatic compound metabolic process (GO:0006725);; Biological Process: response to osmotic stress (GO:0006970);; Biological Process: response to heat (GO:0009408);; Biological Process: response to water deprivation (GO:0009414);; Cellular Component: chloroplast thylakoid membrane (GO:0009535);; Molecular Function: zeaxanthin epoxidase [overall] activity (GO:0009540);;…	K09838|0.0|ath:AT5G67030|ABA1	Zeaxanthin epoxidase, chloroplastic (Precursor) GN=At5g67030 OS=Arabidopsis thaliana (Mouse-ear cress) PE=1 SV=1	zeaxanthin epoxidase (ZEP) (ABA1) [Arabidopsis thaliana]
abscisic acid	AT5G67180	8.97885	3.31857	0.000311056	-1.63265	down	0.269306	1.12151	--	--	--	4.99133	3.37658	--	--	--	1.55874	2.7433	--	--	--	--	--	Molecular Function: sequence-specific DNA binding RNA polymerase II transcription factor activity (GO:0000981);; Molecular Function: DNA binding (GO:0003677);; Molecular Function: sequence-specific DNA binding transcription factor activity (GO:0003700);; Molecular Function: protein binding (GO:0005515);; Cellular Component: nucleus (GO:0005634);; Cellular Component: nucleolus (GO:0005730);; Biolo…	K09284|0.0|ath:AT5G67180|AP2 domain-containing transcription factor, putative	AP2-like ethylene-responsive transcription factor TOE3 GN=TOE3 OS=Arabidopsis thaliana (Mouse-ear cress) PE=2 SV=1	target of early activation tagged 3 [Arabidopsis thaliana]
abscisic acid	AT5G67300	13.0628	21.3976	--	--	--	52.5085	64.7552	--	--	--	98.3547	30.8361	4.62934e-08	-1.41314	down	65.3786	72.0168	--	--	--	[KAD]	--	Biological Process: cytokinesis by cell plate formation (GO:0000911);; Molecular Function: DNA binding (GO:0003677);; Molecular Function: chromatin binding (GO:0003682);; Molecular Function: sequence-specific DNA binding transcription factor activity (GO:0003700);; Molecular Function: transcription coactivator activity (GO:0003713);; Molecular Function: protein binding (GO:0005515);; Cellular Com…	K09422|0.0|ath:AT5G67300|MYBR1	Transcription factor MYB44 GN=K8K14.2 OS=Arabidopsis thaliana (Mouse-ear cress) PE=2 SV=1	transcription factor MYB44 [Arabidopsis thaliana]
abscisic acid	AT5G67480	4.4561	89.0873	0	4.04691	up	11.9512	14.4687	--	--	--	192.334	55.1378	6.49079e-10	-1.54298	down	39.8041	43.9402	--	--	--	--	--	Molecular Function: transcription cofactor activity (GO:0003712);; Molecular Function: histone acetyltransferase activity (GO:0004402);; Molecular Function: calmodulin binding (GO:0005516);; Cellular Component: extracellular region (GO:0005576);; Cellular Component: nucleus (GO:0005634);; Cellular Component: vacuolar membrane (GO:0005774);; Cellular Component: plasma membrane (GO:0005886);; Biolo…	--	BTB/POZ and TAZ domain-containing protein 4 GN=BT4 OS=Arabidopsis thaliana (Mouse-ear cress) PE=1 SV=1	BTB and TAZ domain protein 4 [Arabidopsis thaliana]
abscisic acid	ATCG00490	33.8739	35.5825	--	--	--	1.05877	1.75751	--	--	--	66.8619	72.6771	--	--	--	1.7356	27.1265	0	3.90549	up	[G]	Carbohydrate transport and metabolism	Molecular Function: magnesium ion binding (GO:0000287);; Molecular Function: monooxygenase activity (GO:0004497);; Cellular Component: cell wall (GO:0005618);; Biological Process: generation of precursor metabolites and energy (GO:0006091);; Biological Process: DNA-templated transcription, elongation (GO:0006354);; Cellular Component: chloroplast thylakoid membrane (GO:0009535);; Biological Proce…	K01601|0.0|ath:ArthCp030|rbcL	Ribulose bisphosphate carboxylase large chain (Precursor) GN=rbcL OS=Arabidopsis thaliana (Mouse-ear cress) PE=1 SV=1	ribulose-1,5-bisphosphate carboxylase/oxygenase large subunit [Arabidopsis thaliana]

## Sheet: auxin
keywords	gene ID	E01_vs_E03					E02_vs_E04					E05_vs_E07					E06_vs_E08					Annotation
		E01	E03	FDR	Log2FC	regulated	E02	E04	FDR	Log2FC	regulated	E05	E07	FDR	Log2FC	regulated	E06	E08	FDR	Log2FC	regulated	COG_class	COG_class_annotation	GO_annotation	KEGG_annotation	Swissprot_annotation	nr_annotation
auxin	AT1G01060	29.8088	6.46259	2.22045e-16	-2.43328	down	14.186	5.10728	1.58328e-09	-1.49988	down	0.19064	0.477651	--	--	--	0.257603	0.29105	--	--	--	--	--	Molecular Function: DNA binding (GO:0003677);; Molecular Function: chromatin binding (GO:0003682);; Molecular Function: sequence-specific DNA binding transcription factor activity (GO:0003700);; Molecular Function: protein binding (GO:0005515);; Cellular Component: nucleus (GO:0005634);; Biological Process: regulation of transcription, DNA-templated (GO:0006355);; Biological Process: response to …	K12133|0.0|ath:AT1G01060|LHY	Protein LHY GN=LHY OS=Arabidopsis thaliana (Mouse-ear cress) PE=1 SV=2	myb-related putative transcription factor [Arabidopsis thaliana]
auxin	AT1G01520	9.21133	0.624254	1.28849e-09	-3.63714	down	0.16042	0	--	--	--	0.118929	0.335226	--	--	--	0.107136	0.136177	--	--	--	--	--	Molecular Function: nucleotide binding (GO:0000166);; Biological Process: response to superoxide (GO:0000303);; Molecular Function: DNA binding (GO:0003677);; Molecular Function: chromatin binding (GO:0003682);; Molecular Function: sequence-specific DNA binding transcription factor activity (GO:0003700);; Molecular Function: protein binding (GO:0005515);; Cellular Component: nucleus (GO:0005634);…	--	Transcription factor ASG4 GN=F22L4.18 OS=Arabidopsis thaliana (Mouse-ear cress) PE=2 SV=1	transcription factor ASG4 [Arabidopsis thaliana]
auxin	AT1G03905	1.46252	2.83622	--	--	--	10.0824	23.3481	0.000358901	1.16406	up	3.15199	1.52306	--	--	--	8.5994	9.07434	--	--	--	[R]	General function prediction only	Biological Process: very long-chain fatty acid metabolic process (GO:0000038);; Biological Process: sulfur amino acid metabolic process (GO:0000096);; Biological Process: polysaccharide biosynthetic process (GO:0000271);; Molecular Function: transporter activity (GO:0005215);; Molecular Function: binding (GO:0005488);; Molecular Function: ATP binding (GO:0005524);; Cellular Component: nucleus (GO…	K12608|0.0|ath:AT1G03905|ABC transporter family protein	ABC transporter I family member 19 GN=F21M11.17 OS=Arabidopsis thaliana (Mouse-ear cress) PE=2 SV=1	ABC transporter I family member 19 [Arabidopsis thaliana]
auxin	AT1G04180	0.506968	3.19523	--	--	--	7.88263	21.3585	5.32505e-06	1.38734	up	0.486989	0.3813	--	--	--	7.96968	6.78433	--	--	--	[P]	Inorganic ion transport and metabolism	Cellular Component: Golgi membrane (GO:0000139);; Molecular Function: monooxygenase activity (GO:0004497);; Molecular Function: N,N-dimethylaniline monooxygenase activity (GO:0004499);; Cellular Component: extracellular region (GO:0005576);; Cellular Component: nucleoplasm (GO:0005654);; Cellular Component: endoplasmic reticulum membrane (GO:0005789);; Cellular Component: cytosol (GO:0005829);; B…	--	Probable indole-3-pyruvate monooxygenase YUCCA9 GN=F20D22.5 OS=Arabidopsis thaliana (Mouse-ear cress) PE=2 SV=1	flavin-containing monooxygenase YUCCA9 [Arabidopsis thaliana]
auxin	AT1G04240	28.4407	39.948	--	--	--	4.9417	18.7703	6.73987e-09	1.85969	up	66.2062	17.6207	5.82395e-10	-1.64491	down	18.3873	15.3813	--	--	--	--	--	Molecular Function: DNA binding (GO:0003677);; Molecular Function: sequence-specific DNA binding transcription factor activity (GO:0003700);; Cellular Component: nucleus (GO:0005634);; Biological Process: carbohydrate metabolic process (GO:0005975);; Biological Process: transcription, DNA-templated (GO:0006351);; Biological Process: regulation of transcription, DNA-templated (GO:0006355);; Biolog…	K14484|1e-142|ath:AT1G04240|SHY2	Auxin-responsive protein IAA3 GN=F19P19.32 OS=Arabidopsis thaliana (Mouse-ear cress) PE=1 SV=1	auxin-responsive protein IAA3 [Arabidopsis thaliana]
auxin	AT1G04250	31.8844	11.9085	2.74069e-06	-1.64404	down	69.4927	69.8479	--	--	--	6.33355	4.97381	--	--	--	67.6144	60.5062	--	--	--	--	--	Biological Process: polysaccharide biosynthetic process (GO:0000271);; Molecular Function: sequence-specific DNA binding transcription factor activity (GO:0003700);; Molecular Function: acid phosphatase activity (GO:0003993);; Cellular Component: nucleus (GO:0005634);; Cellular Component: mitochondrion (GO:0005739);; Cellular Component: endosome (GO:0005768);; Cellular Component: Golgi apparatus …	K14484|1e-171|ath:AT1G04250|AXR3	Auxin-responsive protein IAA17 GN=F19P19.31 OS=Arabidopsis thaliana (Mouse-ear cress) PE=1 SV=2	auxin-responsive protein IAA17 [Arabidopsis thaliana]
auxin	AT1G04310	5.30087	15.3946	0.00130766	1.28432	up	5.49923	5.06919	--	--	--	16.5988	8.01286	--	--	--	8.09478	10.289	--	--	--	[T]	Signal transduction mechanisms	Molecular Function: phosphorelay sensor kinase activity (GO:0000155);; Biological Process: response to molecule of bacterial origin (GO:0002237);; Molecular Function: protein histidine kinase activity (GO:0004673);; Molecular Function: protein serine/threonine kinase activity (GO:0004674);; Molecular Function: receptor activity (GO:0004872);; Molecular Function: protein binding (GO:0005515);; Cel…	K14509|0.0|ath:AT1G04310|ERS2	Ethylene response sensor 2 GN=ERS2 OS=Arabidopsis thaliana (Mouse-ear cress) PE=1 SV=2	ethylene response sensor 2 [Arabidopsis thaliana]
auxin	AT1G04580	0	0	--	--	--	0	0.0324564	--	--	--	0.0500754	0.588116	0.00145715	3.03392	up	0	0.0286689	--	--	--	[F]	Nucleotide transport and metabolism	Molecular Function: iron ion binding (GO:0005506);; Cellular Component: nucleus (GO:0005634);; Cellular Component: cytosol (GO:0005829);; Molecular Function: electron carrier activity (GO:0009055);; Biological Process: abscisic acid biosynthetic process (GO:0009688);; Biological Process: auxin biosynthetic process (GO:0009851);; Molecular Function: abscisic aldehyde oxidase activity (GO:0010293);…	--	Benzaldehyde dehydrogenase (NAD(+)) GN=T1G11.17 OS=Arabidopsis thaliana (Mouse-ear cress) PE=1 SV=2	aldehyde oxidase 4 [Arabidopsis thaliana]
auxin	AT1G04680	41.1193	57.3573	--	--	--	51.5346	85.4759	--	--	--	47.3431	16.3168	4.67228e-06	-1.27485	down	80.5313	55.6163	--	--	--	[G]	Carbohydrate transport and metabolism	Biological Process: polysaccharide biosynthetic process (GO:0000271);; Cellular Component: extracellular region (GO:0005576);; Biological Process: pattern specification process (GO:0007389);; Biological Process: regulation of cell size (GO:0008361);; Biological Process: plant-type cell wall organization (GO:0009664);; Biological Process: defense response, incompatible interaction (GO:0009814);; B…	K01728|0.0|ath:AT1G04680|pectate lyase family protein	Probable pectate lyase 1 (Precursor) GN=At1g04680 OS=Arabidopsis thaliana (Mouse-ear cress) PE=2 SV=2	putative pectate lyase 1 [Arabidopsis thaliana]
auxin	AT1G05630	7.39548	12.0342	--	--	--	2.56672	4.21392	--	--	--	14.0601	5.2643	0.00017616	-1.15369	down	2.76172	3.02616	--	--	--	--	--	Molecular Function: phosphatidylinositol-4,5-bisphosphate 5-phosphatase activity (GO:0004439);; Molecular Function: inositol-polyphosphate 5-phosphatase activity (GO:0004445);; Molecular Function: endonuclease activity (GO:0004519);; Molecular Function: exonuclease activity (GO:0004527);; Cellular Component: nucleus (GO:0005634);; Cellular Component: cytoplasm (GO:0005737);; Biological Process: r…	--	Type I inositol 1,4,5-trisphosphate 5-phosphatase 13 GN=F3F20.8 OS=Arabidopsis thaliana (Mouse-ear cress) PE=1 SV=1	Type I inositol-1,4,5-trisphosphate 5-phosphatase 13 [Arabidopsis thaliana]
auxin	AT1G05810	5.58729	21.3696	0.000150034	1.65574	up	7.57985	10.2577	--	--	--	15.138	9.80537	--	--	--	7.95483	12.7374	--	--	--	[R]	General function prediction only	Biological Process: cytokinesis (GO:0000910);; Molecular Function: DNA binding (GO:0003677);; Molecular Function: GTPase activity (GO:0003924);; Molecular Function: GTP binding (GO:0005525);; Cellular Component: vacuolar membrane (GO:0005774);; Cellular Component: Golgi stack (GO:0005795);; Cellular Component: Golgi-associated vesicle (GO:0005798);; Cellular Component: trans-Golgi network (GO:000…	K07976|0.0|ath:AT1G05810|RABA5E	Ras-related protein RABA5e (Precursor) GN=T20M3.8 OS=Arabidopsis thaliana (Mouse-ear cress) PE=2 SV=1	RAB GTPase homolog A5E [Arabidopsis thaliana]
auxin	AT1G06180	5.77076	13.4543	--	--	--	21.7327	26.1436	--	--	--	21.0692	6.13994	3.13051e-05	-1.49756	down	17.8635	25.544	--	--	--	[KAD]	--	Molecular Function: DNA binding (GO:0003677);; Molecular Function: chromatin binding (GO:0003682);; Molecular Function: sequence-specific DNA binding transcription factor activity (GO:0003700);; Cellular Component: nucleus (GO:0005634);; Biological Process: regulation of transcription, DNA-templated (GO:0006355);; Biological Process: polyamine catabolic process (GO:0006598);; Biological Process: …	K09422|0.0|ath:AT1G06180|ATMYB13 (MYB DOMAIN PROTEIN 13)	Myb-related protein Myb4 GN=OSJNBa0073E02.6 OS=Oryza sativa subsp. japonica (Rice) PE=2 SV=2	myb domain protein 13 [Arabidopsis thaliana]
auxin	AT1G10210	3.35101	6.60904	--	--	--	8.19655	6.74166	--	--	--	7.00725	12.5504	0.00239057	1.08929	up	15.5837	13.8531	--	--	--	[RTKL]	--	Biological Process: MAPK cascade (GO:0000165);; Biological Process: response to superoxide (GO:0000303);; Biological Process: cell morphogenesis (GO:0000902);; Molecular Function: MAP kinase activity (GO:0004707);; Molecular Function: protein binding (GO:0005515);; Molecular Function: ATP binding (GO:0005524);; Cellular Component: nucleus (GO:0005634);; Cellular Component: trans-Golgi network (GO…	K04371|0.0|ath:AT1G10210|ATMPK1	Mitogen-activated protein kinase 1 GN=MPK1 OS=Arabidopsis thaliana (Mouse-ear cress) PE=1 SV=2	mitogen-activated protein kinase 1 [Arabidopsis thaliana]
auxin	AT1G10550	1.3221	8.33274	0.000102351	2.26226	up	1.168	2.36968	--	--	--	71.0047	0.361593	0	-6.91628	down	3.20685	4.07613	--	--	--	--	--	Molecular Function: hydrolase activity, hydrolyzing O-glycosyl compounds (GO:0004553);; Cellular Component: extracellular region (GO:0005576);; Cellular Component: cell wall (GO:0005618);; Cellular Component: integral component of plasma membrane (GO:0005887);; Biological Process: cellular glucan metabolic process (GO:0006073);; Biological Process: response to stress (GO:0006950);; Biological Pro…	K08235|0.0|ath:AT1G10550|XTH33	Probable xyloglucan endotransglucosylase/hydrolase protein 33 (Precursor) GN=XTH33 OS=Arabidopsis thaliana (Mouse-ear cress) PE=2 SV=2	probable xyloglucan endotransglucosylase/hydrolase protein 33 [Arabidopsis thaliana]
auxin	AT1G11545	17.9166	52.6491	0.000385609	1.30578	up	50.568	53.657	--	--	--	35.5829	5.62896	5.55112e-16	-2.37671	down	30.9096	29.7261	--	--	--	[G]	Carbohydrate transport and metabolism	Biological Process: polysaccharide biosynthetic process (GO:0000271);; Molecular Function: hydrolase activity, hydrolyzing O-glycosyl compounds (GO:0004553);; Cellular Component: extracellular region (GO:0005576);; Cellular Component: cell wall (GO:0005618);; Cellular Component: Golgi apparatus (GO:0005794);; Biological Process: cellular glucan metabolic process (GO:0006073);; Biological Process:…	K08235|0.0|ath:AT1G11545|xyloglucan:xyloglucosyl transferase, putative / xyloglucan endotransglycosylase, putative / endo-xyloglucan transferase, putative	Probable xyloglucan endotransglucosylase/hydrolase protein 8 (Precursor) GN=XTH8 OS=Arabidopsis thaliana (Mouse-ear cress) PE=2 SV=2	probable xyloglucan endotransglucosylase/hydrolase protein 8 [Arabidopsis thaliana]
auxin	AT1G12090	845.978	439.338	0.0023341	-1.18571	down	195.842	129.11	--	--	--	649.728	478.992	--	--	--	90.6697	83.6583	--	--	--	--	--	Molecular Function: chitinase activity (GO:0004568);; Cellular Component: Golgi apparatus (GO:0005794);; Biological Process: glycolytic process (GO:0006096);; Biological Process: calcium ion transport (GO:0006816);; Biological Process: water transport (GO:0006833);; Biological Process: lipid transport (GO:0006869);; Biological Process: hyperosmotic response (GO:0006972);; Biological Process: Golg…	--	14 kDa proline-rich protein DC2.15 (Precursor) OS=Daucus carota (Carrot) PE=2 SV=1	extensin-like protein [Arabidopsis thaliana]
auxin	AT1G12950	0.0703752	0.813173	--	--	--	3.11553	14.5324	1.08402e-12	2.15319	up	0.676018	0.0529305	--	--	--	14.1588	21.5447	--	--	--	[V]	Defense mechanisms	Cellular Component: vacuolar membrane (GO:0005774);; Cellular Component: plasma membrane (GO:0005886);; Biological Process: drug transmembrane transport (GO:0006855);; Biological Process: purine nucleobase transport (GO:0006863);; Molecular Function: GTP diphosphokinase activity (GO:0008728);; Biological Process: response to water deprivation (GO:0009414);; Cellular Component: chloroplast (GO:000…	--	Protein TRANSPARENT TESTA 12 GN=F17J16_80 OS=Arabidopsis thaliana (Mouse-ear cress) PE=2 SV=1	root hair specific 2 [Arabidopsis thaliana]
auxin	AT1G17170	11.1099	18.1362	--	--	--	355.504	436.526	--	--	--	32.4489	5.64592	1.92923e-12	-2.23216	down	109.454	144.904	--	--	--	[O]	Posttranslational modification, protein turnover, chaperones	Biological Process: maltose metabolic process (GO:0000023);; Molecular Function: glutathione transferase activity (GO:0004364);; Molecular Function: lactoylglutathione lyase activity (GO:0004462);; Cellular Component: nucleus (GO:0005634);; Cellular Component: vacuolar membrane (GO:0005774);; Cellular Component: Golgi apparatus (GO:0005794);; Cellular Component: cytosol (GO:0005829);; Cellular Co…	--	Glutathione S-transferase U24 GN=GSTU24 OS=Arabidopsis thaliana (Mouse-ear cress) PE=2 SV=1	glutathione S-transferase TAU 24 [Arabidopsis thaliana]
auxin	AT1G18330	4.76291	0	3.91687e-13	-5.33253	down	7.33483	1.37738	1.98654e-08	-2.36259	down	0.625029	6.16621	3.63043e-14	3.36264	up	6.70028	3.29211	--	--	--	--	--	Molecular Function: DNA binding (GO:0003677);; Molecular Function: chromatin binding (GO:0003682);; Molecular Function: sequence-specific DNA binding transcription factor activity (GO:0003700);; Molecular Function: structural constituent of cell wall (GO:0005199);; Cellular Component: nucleus (GO:0005634);; Biological Process: regulation of transcription, DNA-templated (GO:0006355);; Biological P…	--	Protein CCA1 GN=CCA1 OS=Arabidopsis thaliana (Mouse-ear cress) PE=1 SV=1	early-phytochrome-responsive1 [Arabidopsis thaliana]
auxin	AT1G18570	1.62978	5.78812	--	--	--	3.26815	5.55676	--	--	--	7.08225	16.1687	3.05109e-06	1.43616	up	9.84975	7.68256	--	--	--	[KAD]	--	Biological Process: tryptophan biosynthetic process (GO:0000162);; Biological Process: MAPK cascade (GO:0000165);; Biological Process: defense response to insect (GO:0002213);; Molecular Function: DNA binding (GO:0003677);; Molecular Function: chromatin binding (GO:0003682);; Molecular Function: sequence-specific DNA binding transcription factor activity (GO:0003700);; Cellular Component: nucleus…	K09422|0.0|ath:AT1G18570|MYB51	Transcription factor MYB28 GN=MFB13.22 OS=Arabidopsis thaliana (Mouse-ear cress) PE=1 SV=1	myb domain protein 51 [Arabidopsis thaliana]
auxin	AT1G18590	43.0392	7.22174	0	-2.78694	down	38.5404	30.3929	--	--	--	10.7806	9.27911	--	--	--	10.7302	9.58175	--	--	--	--	--	Cellular Component: cytoplasm (GO:0005737);; Biological Process: tryptophan catabolic process (GO:0006569);; Biological Process: response to water deprivation (GO:0009414);; Biological Process: indoleacetic acid biosynthetic process (GO:0009684);; Biological Process: jasmonic acid metabolic process (GO:0009694);; Biological Process: response to ethylene (GO:0009723);; Biological Process: response…	--	Cytosolic sulfotransferase 17 OS=Arabidopsis thaliana (Mouse-ear cress) PE=1 SV=1	sulfotransferase 17 [Arabidopsis thaliana]
auxin	AT1G18710	21.4514	10.8449	0.00558974	-1.20917	down	0.247726	0.119036	--	--	--	14.7842	7.85131	--	--	--	0.413607	0.525724	--	--	--	[KAD]	--	Molecular Function: DNA binding (GO:0003677);; Molecular Function: chromatin binding (GO:0003682);; Molecular Function: sequence-specific DNA binding transcription factor activity (GO:0003700);; Cellular Component: nucleus (GO:0005634);; Cellular Component: cytoplasm (GO:0005737);; Biological Process: regulation of transcription, DNA-templated (GO:0006355);; Biological Process: polyamine cataboli…	K09422|0.0|ath:AT1G18710|AtMYB47 (myb domain protein 47)	Transcription factor MYB29 GN=MBK20.15 OS=Arabidopsis thaliana (Mouse-ear cress) PE=1 SV=1	myb domain protein 47 [Arabidopsis thaliana]
auxin	AT1G19640	1.77723	0.0848577	0.00194834	-3.27018	down	0	0	--	--	--	0	0.0607585	--	--	--	0	0	--	--	--	--	--	Cellular Component: nucleus (GO:0005634);; Cellular Component: cytoplasm (GO:0005737);; Biological Process: protein targeting to membrane (GO:0006612);; Biological Process: defense response (GO:0006952);; Biological Process: response to water deprivation (GO:0009414);; Biological Process: response to wounding (GO:0009611);; Biological Process: response to fungus (GO:0009620);; Biological Process:…	K08241|0.0|ath:AT1G19640|JMT	Jasmonate O-methyltransferase GN=JMT OS=Arabidopsis thaliana (Mouse-ear cress) PE=1 SV=3	jasmonic acid carboxyl methyltransferase [Arabidopsis thaliana]
[truncated: 300 more rows]

## Sheet: brassinosteroid
keywords	gene ID	E01_vs_E03					E02_vs_E04					E05_vs_E07					E06_vs_E08					Annotation
		E01	E03	FDR	Log2FC	regulated	E02	E04	FDR	Log2FC	regulated	E05	E07	FDR	Log2FC	regulated	E06	E08	FDR	Log2FC	regulated	COG_class	COG_class_annotation	GO_annotation	KEGG_annotation	Swissprot_annotation	nr_annotation
[truncated: 199 more rows]

## Sheet: cytokinin
keywords	gene ID	E01_vs_E03					E02_vs_E04					E05_vs_E07					E06_vs_E08					Annotation
		E01	E03	FDR	Log2FC	regulated	E02	E04	FDR	Log2FC	regulated	E05	E07	FDR	Log2FC	regulated	E06	E08	FDR	Log2FC	regulated	COG_class	COG_class_annotation	GO_annotation	KEGG_annotation	Swissprot_annotation	nr_annotation
[truncated: 122 more rows]

## Sheet: ethylene
keywords	gene ID	E01_vs_E03					E02_vs_E04					E05_vs_E07					E06_vs_E08					Annotation
[truncated: 360 more rows]

[truncated: 3 more sheets: gibberellin, jasmonic acid, salicylic acid]
